# Supplementary material for: VdSOX1 Negatively Regulates Verticillium dahliae Virulence via Enhancing Effector Expression and Suppressing Host Immune Responses
Source: J Fungi (Basel). 2025 Aug 1;11(8):576. doi: 10.3390/jof11080576 (PMC12387551; doi:10.3390/jof11080576)
Supplement: Supplementary file 1 [file jof-11-00576-s001.zip]

Archive with 5 entries (5 files):
- Supplementary Figure.pdf
- Table S1 Primers used in this study.xlsx
- Table S2 RNAseq-Carbon Metabolism-FPKM.xlsx
- Table S3 RNAseq-effector.xlsx
- Table S4 plant disease resistance-related genes.xlsx
