# Supplementary material for: VdSOX1 Negatively Regulates Verticillium dahliae Virulence via Enhancing Effector Expression and Suppressing Host Immune Responses
Source: J Fungi (Basel). 2025 Aug 1;11(8):576. doi: 10.3390/jof11080576 (PMC12387551; doi:10.3390/jof11080576)
Supplement: Supplementary file 1 [file jof-11-00576-s001.zip › Table S1 Primers used in this study.xlsx]

## Sheet: Sheet1
Primers used in this study
Primer name	Sequences（5'-3'）	Purpose
VdSOXfull-F	ATGTCGACCTCCTCGCCC	Full-length amplification of VdSOX gene
VdSOXfull-R	CTACATCTTGGCCCGACGGTT
VdSOX-qPCR-F	AGACTGAGATCACCATTCTCGACCG	Determination of VdSOX gene expression
VdSOX-qPCR-R	TCTGCGTAGTCGGGACGGATGAT
VdSOX-up-F	CTTGCTGAGGTCTTAATTAAAGTCGACGTGGATCGTG	Upstream homologous arm amplification of VdSOX gene
VdSOX-up-R	AGTGCTGAGGCATTAATTAAAAATTCAGAAGAGTTCGCCA
VdSOX-down-F	CCCGCTGAGGACTTAATTAACCGGGATGTGCAGTTGAAT	VdSOX gene downstream homologous arm amplification
VdSOX-down-R	CTCGCTGAGGGTTTAATTAAATTCAGAACATTGTCGGCTC
inEC-SOX-F	ACAATCGATCCAACCTCTAGAATGTCGACCTCCTCGCCC	The complementary full-length amplification of VdSOX gene
inEC-SOX-R	TTAAGTGCGGCCGCTGGATCCCTACATCTTGGCCCGACGG
Hph588U	AGCTGCGCCGATGGTTTCTACAA	Amplification of HPH gene
Hph588L	GCGCGTCTGCTGCTCCATACAA
β-tubulin-F	TCACCAGCCGTGGCAAGGTTG	Determination of internal reference gene of V. dahliae
β-tubulin-R	AGCAAAGGGCGGTCTGGACGTTG
Gh-qPCR-18S-F	CGGCTACCACATCCAAGGAA	Determination of reference genes in cotton
Gh-qPCR-18S-R	TGTCACTACCTCCCCGTGTCA
GH_A12G2543-F	GGAAACCAGCCCGTTCCG	RT-qPCR detection of DEGs in cotton after inoculation with V592 and VdSOX1 knockout strains
GH_A12G2543-R	CTAAGCCCTCGGTATTGACCC
GH_A05G2846-F	GACTGCTCCAACGACAGTCA
GH_A05G2846-R	AGACGATGTGTGGTCCTTCA
VDAG_02669-F	TCTGAACCCAACTTGCCTCC	RT-qPCR detection of DEGs between V592 and VdSOX1 knockout strains after cotton induction.
VDAG_02669-R	ATGCAGTCAAGGGCAGAGAG
VDAG_08097-F	CTTTCGCTGGCTGTACTGGA
VDAG_08097-R	CCTGACCCTGTGATAGTCGC
VDAG_09574-F	CTGGTGTTGTCCCAGCAGAT	RT-qPCR detection of DEGs in V592 strains and VdSOX1 knockout strains.
VDAG_09574-R	CCAGCAGCTTCCGGTAGAAA
VDAG_05715-F	CGGCAACCTTGACCTTTTCG
VDAG_05715-R	TACGGTGACTTTGTGGTCCG
