# Supplementary material for: VdSOX1 Negatively Regulates Verticillium dahliae Virulence via Enhancing Effector Expression and Suppressing Host Immune Responses
Source: J Fungi (Basel). 2025 Aug 1;11(8):576. doi: 10.3390/jof11080576 (PMC12387551; doi:10.3390/jof11080576)
Supplement: Supplementary file 1 [file jof-11-00576-s001.zip › Table S2 RNAseq-Carbon Metabolism-FPKM.xlsx]

## Sheet: 碳代谢
Gene_ID	VdSOX_con_1	VdSOX_con_2	VdSOX_con_3	V592_con_1	V592_con_2	V592_con_3	log2FoldChange	pvalue	padj	Nr	Swiss-Prot	KEGG	gene_ontology_blast	eggNOG	Pfam	CAZy	Signal	tmhmm	gene_ontology_blast
gene-VDAG_00099	13.1234	13.1087	13.3148	12.1501	11.9891	12.1191	1.09781	2.86916e-20	3.30662e-19	XP_009649771.1^isocitrate dehydrogenase^100.0%	P79089.1^RecName: Full=Isocitrate dehydrogenase^78.23%	K00031|IDH1, IDH2, icd|http://www.genome.jp/dbget-bin/www_bget?ko:K00031	GO:0004450^isocitrate dehydrogenase (NADP+) activity^molecular_function;GO:0000287^magnesium ion binding^molecular_function;GO:0051287^NAD binding^molecular_function;GO:0006097^glyoxylate cycle^biological_process;GO:0006102^isocitrate metabolic process^biological_process;GO:0006099^tricarboxylic acid cycle^biological_process;GO:0005739^mitochondrion^cellular_component	COG0538|KOG1526^isocitrate dehydrogenase NADP^C	PF00180.19^Isocitrate/isopropylmalate dehydrogenase	NA	NA	NA	GO:0005524^ATP binding^molecular_function;GO:0004612^phosphoenolpyruvate carboxykinase (ATP) activity^molecular_function;GO:0006094^gluconeogenesis^biological_process;GO:0005829^cytosol^cellular_component
gene-VDAG_00455	15.3625	15.3778	15.2632	13.7153	13.7256	14.1497	1.45729	2.77248e-24	4.25559e-23	XP_003009157.1^3-isopropylmalate dehydrogenase^100.0%	Q9USP8.2^RecName: Full=Isocitrate dehydrogenase^68.56%	K00030|IDH3|http://www.genome.jp/dbget-bin/www_bget?ko:K00030	GO:0004449^isocitrate dehydrogenase (NAD+) activity^molecular_function;GO:0000287^magnesium ion binding^molecular_function;GO:0051287^NAD binding^molecular_function;GO:0003723^RNA binding^molecular_function;GO:0008652^cellular amino acid biosynthetic process^biological_process;GO:0006102^isocitrate metabolic process^biological_process;GO:0006099^tricarboxylic acid cycle^biological_process;GO:0005…	COG0473|KOG0785^isocitrate dehydrogenase subunit 2, mitochondrial precursor^C	PF00180.19^Isocitrate/isopropylmalate dehydrogenase	NA	NA	NA	GO:0042802^identical protein binding^molecular_function;GO:0003941^L-serine ammonia-lyase activity^molecular_function;GO:0004794^L-threonine ammonia-lyase activity^molecular_function;GO:0030170^pyridoxal phosphate binding^molecular_function;GO:0006565^L-serine catabolic process^biological_process;GO:0019518^L-threonine catabolic process to glycine^biological_process;GO:0006567^threonine catabolic…
gene-VDAG_00846	10.736	10.6554	10.7308	9.30173	8.98842	9.04725	1.59152	1.81245e-29	3.84421e-28	XP_009648027.1^glycerate dehydrogenase^100.0%	Q59516.3^RecName: Full=Glycerate dehydrogenase; Short=GDH; AltName: Full=Glyoxylate reductase; AltName: Full=Hydroxypyruvate dehydrogenase; AltName: Full=NADH-dependent hydroxypyruvate reductase; Short=HPR; Short=HPR-A^30.29%	K00018|hprA|http://www.genome.jp/dbget-bin/www_bget?ko:K00018	GO:0008465^glycerate dehydrogenase activity^molecular_function;GO:0051287^NAD binding^molecular_function;GO:0005737^cytoplasm^cellular_component	COG1052^Dehydrogenase^E	PF02826.18^D-isomer specific 2-hydroxyacid dehydrogenase, NAD binding domain	NA	NA	NA	GO:0004096^catalase activity^molecular_function;GO:0020037^heme binding^molecular_function;GO:0046872^metal ion binding^molecular_function;GO:0048315^conidium formation^biological_process;GO:0042744^hydrogen peroxide catabolic process^biological_process;GO:0006979^response to oxidative stress^biological_process;GO:0005619^ascospore wall^cellular_component;GO:0005829^cytosol^cellular_component;GO:…
gene-VDAG_01206	17.0848	17.0541	17.11	15.1574	15.2471	15.6692	1.70752	6.17848e-31	1.42254e-29	XP_009648387.1^pyruvate kinase^100.0%	Q7RVA8.1^RecName: Full=Pyruvate kinase; Short=PK; AltName: Full=Acetate-requiring protein 8^84.98%	K00873|PK, pyk|http://www.genome.jp/dbget-bin/www_bget?ko:K00873	GO:0005524^ATP binding^molecular_function;GO:0016301^kinase activity^molecular_function;GO:0000287^magnesium ion binding^molecular_function;GO:0030955^potassium ion binding^molecular_function;GO:0004743^pyruvate kinase activity^molecular_function;GO:0061621^canonical glycolysis^biological_process;GO:0032869^cellular response to insulin stimulus^biological_process;GO:0006096^glycolytic process^bio…	COG0469|KOG2323^Pyruvate kinase^G	PF00224.20^Pyruvate kinase, barrel domain	NA	NA	NA	GO:0051539^4 iron, 4 sulfur cluster binding^molecular_function;GO:0003994^aconitate hydratase activity^molecular_function;GO:0003690^double-stranded DNA binding^molecular_function;GO:0046872^metal ion binding^molecular_function;GO:0003697^single-stranded DNA binding^molecular_function;GO:0019878^lysine biosynthetic process via aminoadipic acid^biological_process;GO:0000002^mitochondrial genome ma…
gene-VDAG_01315	11.9274	11.7698	12.0985	10.6722	10.3488	10.8305	1.30815	1.03969e-16	9.26629e-16	XP_009648496.1^formate dehydrogenase^100.0%	Q07103.1^RecName: Full=Formate dehydrogenase; Short=FDH; AltName: Full=NAD-dependent formate dehydrogenase^80.6%	K00122|FDH|http://www.genome.jp/dbget-bin/www_bget?ko:K00122	GO:0008863^formate dehydrogenase (NAD+) activity^molecular_function;GO:0051287^NAD binding^molecular_function;GO:0016616^oxidoreductase activity, acting on the CH-OH group of donors, NAD or NADP as acceptor^molecular_function;GO:0042183^formate catabolic process^biological_process;GO:0005737^cytoplasm^cellular_component	COG1052|KOG0069^formate dehydrogenase^C	PF02826.18^D-isomer specific 2-hydroxyacid dehydrogenase, NAD binding domain	NA	NA	NA	GO:0004124^cysteine synthase activity^molecular_function;GO:0003961^O-acetylhomoserine aminocarboxypropyltransferase activity^molecular_function;GO:0030170^pyridoxal phosphate binding^molecular_function;GO:0006534^cysteine metabolic process^biological_process;GO:0006555^methionine metabolic process^biological_process
gene-VDAG_01323	9.82432	9.8226	9.92178	8.66652	8.37027	8.40415	1.37379	4.3364e-19	4.61743e-18	XP_009648504.1^NADP-dependent malic enzyme^100.0%	Q6TU48.1^RecName: Full=NADP-dependent malic enzyme; Short=NADP-ME; AltName: Full=SrfA-induced gene A protein^44.38%	K00029|E1.1.1.40, maeB|http://www.genome.jp/dbget-bin/www_bget?ko:K00029	GO:0004471^malate dehydrogenase (decarboxylating) (NAD+) activity^molecular_function;GO:0004473^malate dehydrogenase (decarboxylating) (NADP+) activity^molecular_function;GO:0004470^malic enzyme activity^molecular_function;GO:0046872^metal ion binding^molecular_function;GO:0051287^NAD binding^molecular_function;GO:0008948^oxaloacetate decarboxylase activity^molecular_function;GO:0006108^malate me…	COG0281|KOG1257^malic enzyme^C	PF03949.14^Malic enzyme, NAD binding domain	NA	NA	NA	GO:0061759^alpha-ketoglutarate reductase activity^molecular_function;GO:0051287^NAD binding^molecular_function;GO:0004617^phosphoglycerate dehydrogenase activity^molecular_function;GO:0006564^L-serine biosynthetic process^biological_process;GO:0009070^serine family amino acid biosynthetic process^biological_process;GO:0005737^cytoplasm^cellular_component
gene-VDAG_01774	11.2133	11.3116	11.4033	9.7221	9.76145	10.2354	1.38673	2.38649e-17	2.24112e-16	XP_009656098.1^malate synthase^100.0%	P28345.2^RecName: Full=Malate synthase, glyoxysomal; AltName: Full=Acetate utilization protein 9^85.36%	K01638|aceB, glcB|http://www.genome.jp/dbget-bin/www_bget?ko:K01638	GO:0004474^malate synthase activity^molecular_function;GO:0006097^glyoxylate cycle^biological_process;GO:0006099^tricarboxylic acid cycle^biological_process;GO:0005737^cytoplasm^cellular_component;GO:0009514^glyoxysome^cellular_component;GO:0005782^peroxisomal matrix^cellular_component	COG2225|KOG1261^Malate synthase^C	PF01274.21^Malate synthase	NA	NA	NA	GO:0004365^glyceraldehyde-3-phosphate dehydrogenase (NAD+) (phosphorylating) activity^molecular_function;GO:0051287^NAD binding^molecular_function;GO:0050661^NADP binding^molecular_function;GO:0006006^glucose metabolic process^biological_process;GO:0006096^glycolytic process^biological_process;GO:0005737^cytoplasm^cellular_component
gene-VDAG_01887	14.9549	15.0238	15.2131	13.417	13.5351	13.7458	1.4957	2.06494e-29	4.36213e-28	XP_009656211.1^6-phosphofructokinase type C^100.0%	Q4W9B8.1^RecName: Full=ATP-dependent 6-phosphofructokinase; Short=ATP-PFK; Short=Phosphofructokinase; AltName: Full=Phosphohexokinase^63.16%	K00850|pfkA, PFK|http://www.genome.jp/dbget-bin/www_bget?ko:K00850	GO:0003872^6-phosphofructokinase activity^molecular_function;GO:0016208^AMP binding^molecular_function;GO:0005524^ATP binding^molecular_function;GO:0070095^fructose-6-phosphate binding^molecular_function;GO:0046872^metal ion binding^molecular_function;GO:0048029^monosaccharide binding^molecular_function;GO:0061621^canonical glycolysis^biological_process;GO:0030388^fructose 1,6-bisphosphate metabo…	COG0205|KOG2440^Phosphofructokinase^G	PF00365.19^Phosphofructokinase	NA	NA	NA	GO:0004648^O-phospho-L-serine:2-oxoglutarate aminotransferase activity^molecular_function;GO:0006564^L-serine biosynthetic process^biological_process;GO:0009113^purine nucleobase biosynthetic process^biological_process;GO:0009070^serine family amino acid biosynthetic process^biological_process;GO:0005737^cytoplasm^cellular_component
gene-VDAG_02332	17.9139	18.0057	17.9205	16.0415	16.1789	16.3032	1.76887	2.08367e-53	1.39558e-51	PNH70272.1^hypothetical protein VD0001_g6918^100.0%	C8VG90.1^RecName: Full=Aconitate hydratase, mitochondrial; Short=Aconitase; AltName: Full=Citrate hydro-lyase; AltName: Full=Homocitrate dehydratase; Flags: Precursor^83.53%	K01681|ACO, acnA|http://www.genome.jp/dbget-bin/www_bget?ko:K01681	GO:0051539^4 iron, 4 sulfur cluster binding^molecular_function;GO:0003994^aconitate hydratase activity^molecular_function;GO:0003690^double-stranded DNA binding^molecular_function;GO:0046872^metal ion binding^molecular_function;GO:0003697^single-stranded DNA binding^molecular_function;GO:0019878^lysine biosynthetic process via aminoadipic acid^biological_process;GO:0000002^mitochondrial genome ma…	COG1048|KOG0453^Aconitase C-terminal domain^C	PF00330.19^Aconitase family (aconitate hydratase)	NA	NA	NA	GO:0005524^ATP binding^molecular_function;GO:0016301^kinase activity^molecular_function;GO:0000287^magnesium ion binding^molecular_function;GO:0030955^potassium ion binding^molecular_function;GO:0004743^pyruvate kinase activity^molecular_function;GO:0061621^canonical glycolysis^biological_process;GO:0032869^cellular response to insulin stimulus^biological_process;GO:0006096^glycolytic process^bio…
gene-VDAG_02742	14.9588	15.0069	15.2769	13.5546	13.6824	14.0306	1.31764	1.29058e-17	1.23969e-16	XP_009651690.1^fumarate hydratase^100.0%	P55250.1^RecName: Full=Fumarate hydratase, mitochondrial; Short=Fumarase; Flags: Precursor^69.85%	K01679|E4.2.1.2B, fumC|http://www.genome.jp/dbget-bin/www_bget?ko:K01679	GO:0004333^fumarate hydratase activity^molecular_function;GO:0006106^fumarate metabolic process^biological_process;GO:0006099^tricarboxylic acid cycle^biological_process;GO:0005739^mitochondrion^cellular_component;GO:0045239^tricarboxylic acid cycle enzyme complex^cellular_component	COG0114|KOG1317^Fumarase C C-terminus^C	PF00206.19^Lyase	NA	NA	NA	GO:0004449^isocitrate dehydrogenase (NAD+) activity^molecular_function;GO:0000287^magnesium ion binding^molecular_function;GO:0051287^NAD binding^molecular_function;GO:0006099^tricarboxylic acid cycle^biological_process;GO:0005739^mitochondrion^cellular_component
gene-VDAG_02769	12.4202	12.363	12.364	11.0504	11.0574	11.6427	1.10523	5.8173e-11	3.1193e-10	CRK39465.1^hypothetical protein BN1708_001672^100.0%	C7C435.1^RecName: Full=2-methylcitrate synthase, mitochondrial; Short=Methylcitrate synthase; AltName: Full=(2S,3S)-2-methylcitrate synthase; AltName: Full=Citrate synthase 2; Flags: Precursor^89.36%	K01647|CS, gltA|http://www.genome.jp/dbget-bin/www_bget?ko:K01647	GO:0050440^2-methylcitrate synthase activity^molecular_function;GO:0006099^tricarboxylic acid cycle^biological_process;GO:0005759^mitochondrial matrix^cellular_component	COG0372|KOG2617^citrate synthase^C	PF00285.20^Citrate synthase, C-terminal domain	NA	NA	NA	GO:0008776^acetate kinase activity^molecular_function;GO:0005524^ATP binding^molecular_function;GO:0000287^magnesium ion binding^molecular_function;GO:0006085^acetyl-CoA biosynthetic process^biological_process;GO:0006082^organic acid metabolic process^biological_process
gene-VDAG_02872	14.6762	14.6744	14.7994	12.906	13.115	13.3622	1.57817	6.99418e-30	1.52033e-28	XP_003008213.1^isocitrate dehydrogenase subunit 1^100.0%	O13302.1^RecName: Full=Isocitrate dehydrogenase^83.16%	K00030|IDH3|http://www.genome.jp/dbget-bin/www_bget?ko:K00030	GO:0004449^isocitrate dehydrogenase (NAD+) activity^molecular_function;GO:0000287^magnesium ion binding^molecular_function;GO:0051287^NAD binding^molecular_function;GO:0006099^tricarboxylic acid cycle^biological_process;GO:0005739^mitochondrion^cellular_component	COG0473|KOG0784^Isocitrate dehydrogenase, subunit 1^C	PF00180.19^Isocitrate/isopropylmalate dehydrogenase	NA	NA	NA	GO:0008465^glycerate dehydrogenase activity^molecular_function;GO:0051287^NAD binding^molecular_function;GO:0005737^cytoplasm^cellular_component
gene-VDAG_03029	17.7637	17.754	17.832	16.3592	16.6054	16.9054	1.14301	8.22627e-15	6.21349e-14	CRK41705.1^hypothetical protein BN1708_008534^100.0%	Q7RV85.1^RecName: Full=Enolase; AltName: Full=2-phospho-D-glycerate hydro-lyase; AltName: Full=2-phosphoglycerate dehydratase; AltName: Full=Embden-meyerhof pathway protein 7^90.41%	K01689|ENO, eno|http://www.genome.jp/dbget-bin/www_bget?ko:K01689	GO:0000287^magnesium ion binding^molecular_function;GO:0004634^phosphopyruvate hydratase activity^molecular_function;GO:0006096^glycolytic process^biological_process;GO:0000015^phosphopyruvate hydratase complex^cellular_component	COG0148|KOG2670^Enolase_N^G	PF00113.21^Enolase, C-terminal TIM barrel domain	NA	NA	NA	GO:0003872^6-phosphofructokinase activity^molecular_function;GO:0016208^AMP binding^molecular_function;GO:0005524^ATP binding^molecular_function;GO:0070095^fructose-6-phosphate binding^molecular_function;GO:0046872^metal ion binding^molecular_function;GO:0048029^monosaccharide binding^molecular_function;GO:0061621^canonical glycolysis^biological_process;GO:0030388^fructose 1,6-bisphosphate metabo…
gene-VDAG_03661	13.5592	13.6234	13.671	11.2328	11.4002	10.9946	2.40002	3.50353e-72	4.32748e-70	XP_009652040.1^catalase-1^100.0%	Q9C168.2^RecName: Full=Catalase-1^64.6%	K03781|katE, CAT, catB, srpA|http://www.genome.jp/dbget-bin/www_bget?ko:K03781	GO:0004096^catalase activity^molecular_function;GO:0020037^heme binding^molecular_function;GO:0046872^metal ion binding^molecular_function;GO:0048315^conidium formation^biological_process;GO:0042744^hydrogen peroxide catabolic process^biological_process;GO:0006979^response to oxidative stress^biological_process;GO:0005619^ascospore wall^cellular_component;GO:0005829^cytosol^cellular_component;GO:…	COG0753|KOG0047^Occurs in almost all aerobically respiring organisms and serves to protect cells from the toxic effects of hydrogen peroxide (By similarity)^P	PF00199.18^Catalase	NA	NA	NA	GO:0030060^L-malate dehydrogenase activity^molecular_function;GO:0003729^mRNA binding^molecular_function;GO:0009060^aerobic respiration^biological_process;GO:0005975^carbohydrate metabolic process^biological_process;GO:0001300^chronological cell aging^biological_process;GO:0006108^malate metabolic process^biological_process;GO:0001302^replicative cell aging^biological_process;GO:0006099^tricarbox…
gene-VDAG_03946	16.6598	16.6408	16.8459	14.9158	15.1298	15.4567	1.5338	6.40254e-24	9.54833e-23	XP_009652325.1^citrate synthase^100.0%	P34085.2^RecName: Full=Citrate synthase, mitochondrial; Flags: Precursor^88.51%	K01647|CS, gltA|http://www.genome.jp/dbget-bin/www_bget?ko:K01647	GO:0004108^citrate (Si)-synthase activity^molecular_function;GO:0005975^carbohydrate metabolic process^biological_process;GO:0006101^citrate metabolic process^biological_process;GO:0006099^tricarboxylic acid cycle^biological_process;GO:0005759^mitochondrial matrix^cellular_component	COG0372|KOG2617^citrate synthase^C	PF00285.20^Citrate synthase, C-terminal domain	NA	NA	NA	GO:0004471^malate dehydrogenase (decarboxylating) (NAD+) activity^molecular_function;GO:0046872^metal ion binding^molecular_function;GO:0051287^NAD binding^molecular_function;GO:0008948^oxaloacetate decarboxylase activity^molecular_function
gene-VDAG_04413	17.2167	17.2242	17.318	15.6662	15.7188	16.1978	1.37229	4.1767e-19	4.4519e-18	XP_009649155.1^6-phosphogluconate dehydrogenase^100.0%	P38720.1^RecName: Full=6-phosphogluconate dehydrogenase, decarboxylating 1^71.72%	K00033|PGD, gnd, gntZ|http://www.genome.jp/dbget-bin/www_bget?ko:K00033	GO:0050661^NADP binding^molecular_function;GO:0004616^phosphogluconate dehydrogenase (decarboxylating) activity^molecular_function;GO:0034599^cellular response to oxidative stress^biological_process;GO:0019521^D-gluconate metabolic process^biological_process;GO:0009051^pentose-phosphate shunt, oxidative branch^biological_process;GO:0005737^cytoplasm^cellular_component;GO:0005739^mitochondrion^cel…	COG0362|KOG2653^Catalyzes the oxidative decarboxylation of 6- phosphogluconate to ribulose 5-phosphate and CO(2), with concomitant reduction of NADP to NADPH (By similarity)^G	PF00393.18^6-phosphogluconate dehydrogenase, C-terminal domain	NA	NA	NA	GO:0004739^pyruvate dehydrogenase (acetyl-transferring) activity^molecular_function;GO:0006086^acetyl-CoA biosynthetic process from pyruvate^biological_process;GO:0006096^glycolytic process^biological_process;GO:0007124^pseudohyphal growth^biological_process;GO:0042645^mitochondrial nucleoid^cellular_component;GO:0005967^mitochondrial pyruvate dehydrogenase complex^cellular_component;GO:0005739^m…
gene-VDAG_05538	13.9966	14.0292	14.2654	12.6521	12.9229	12.9204	1.26483	2.33813e-21	2.89482e-20	XP_009650728.1^alanine aminotransferase^100.0%	P52893.1^RecName: Full=Probable alanine aminotransferase, mitochondrial; AltName: Full=Glutamate pyruvate transaminase; Short=GPT; AltName: Full=Glutamic--alanine transaminase; AltName: Full=Glutamic--pyruvic transaminase; Flags: Precursor^52.26%	K00814|GPT, ALT|http://www.genome.jp/dbget-bin/www_bget?ko:K00814	GO:0004021^L-alanine:2-oxoglutarate aminotransferase activity^molecular_function;GO:0030170^pyridoxal phosphate binding^molecular_function;GO:0006523^alanine biosynthetic process^biological_process;GO:0006524^alanine catabolic process^biological_process;GO:0001300^chronological cell aging^biological_process;GO:0042853^L-alanine catabolic process^biological_process;GO:0005759^mitochondrial matrix^…	COG0436|KOG0258^Aminotransferase class I and II^E	PF00155.20^Aminotransferase class I and II	NA	NA	NA	GO:0004449^isocitrate dehydrogenase (NAD+) activity^molecular_function;GO:0000287^magnesium ion binding^molecular_function;GO:0051287^NAD binding^molecular_function;GO:0003723^RNA binding^molecular_function;GO:0008652^cellular amino acid biosynthetic process^biological_process;GO:0006102^isocitrate metabolic process^biological_process;GO:0006099^tricarboxylic acid cycle^biological_process;GO:0005…
gene-VDAG_05891	15.6415	15.6277	15.7492	14.1369	14.2989	14.9017	1.18912	5.63511e-11	3.02469e-10	XP_009653583.1^triosephosphate isomerase^100.0%	Q7S2Z9.1^RecName: Full=Triosephosphate isomerase; Short=TIM; AltName: Full=Triose-phosphate isomerase^73.58%	K01803|TPI, tpiA|http://www.genome.jp/dbget-bin/www_bget?ko:K01803	GO:0004807^triose-phosphate isomerase activity^molecular_function;GO:0061621^canonical glycolysis^biological_process;GO:0006094^gluconeogenesis^biological_process;GO:0046166^glyceraldehyde-3-phosphate biosynthetic process^biological_process;GO:0019563^glycerol catabolic process^biological_process;GO:0006096^glycolytic process^biological_process;GO:0005829^cytosol^cellular_component	COG0149|KOG1643^Triose-phosphate isomerase^G	PF00121.17^Triosephosphate isomerase	NA	NA	NA	GO:0004108^citrate (Si)-synthase activity^molecular_function;GO:0005975^carbohydrate metabolic process^biological_process;GO:0006101^citrate metabolic process^biological_process;GO:0006099^tricarboxylic acid cycle^biological_process;GO:0005759^mitochondrial matrix^cellular_component
gene-VDAG_06161	0	0	2.66752	4.55893	4.4653	3.20066	-3.39769	0.00449419	0.00917095	XP_009657470.1^glucokinase^100.0%	Q92407.1^RecName: Full=Glucokinase; AltName: Full=Glucose kinase; Short=GLK^42.13%	K00844|HK|http://www.genome.jp/dbget-bin/www_bget?ko:K00844	GO:0005524^ATP binding^molecular_function;GO:0004340^glucokinase activity^molecular_function;GO:0005536^glucose binding^molecular_function;GO:0001678^cellular glucose homeostasis^biological_process;GO:0006096^glycolytic process^biological_process;GO:0005623^cell^cellular_component	COG5026|KOG1369^Hexokinase^G	PF03727.15^Hexokinase	NA	NA	NA	GO:0004021^L-alanine:2-oxoglutarate aminotransferase activity^molecular_function;GO:0030170^pyridoxal phosphate binding^molecular_function;GO:0006523^alanine biosynthetic process^biological_process;GO:0006524^alanine catabolic process^biological_process;GO:0001300^chronological cell aging^biological_process;GO:0042853^L-alanine catabolic process^biological_process;GO:0005759^mitochondrial matrix^…
gene-VDAG_06276	9.50991	9.42655	9.32357	7.7698	7.75767	7.50195	1.74525	3.98924e-25	6.50358e-24	XP_009657585.1^NAD-dependent malic enzyme^100.0%	A0KHR8.2^RecName: Full=NAD-dependent malic enzyme; Short=NAD-ME^46.15%	K00027|ME2, sfcA, maeA|http://www.genome.jp/dbget-bin/www_bget?ko:K00027	GO:0004471^malate dehydrogenase (decarboxylating) (NAD+) activity^molecular_function;GO:0046872^metal ion binding^molecular_function;GO:0051287^NAD binding^molecular_function;GO:0008948^oxaloacetate decarboxylase activity^molecular_function	COG0281|KOG1257^malic enzyme^C	PF00390.18^Malic enzyme, N-terminal domain	NA	NA	NA	GO:0004096^catalase activity^molecular_function;GO:0020037^heme binding^molecular_function;GO:0046872^metal ion binding^molecular_function;GO:0070301^cellular response to hydrogen peroxide^biological_process;GO:0009267^cellular response to starvation^biological_process;GO:0030447^filamentous growth^biological_process;GO:0036171^filamentous growth of a population of unicellular organisms in respon…
gene-VDAG_06356	16.1948	16.287	16.2706	14.8718	14.9506	15.1738	1.24693	5.12773e-25	8.29524e-24	XP_009657029.1^pyruvate dehydrogenase E1 component subunit alpha^100.0%	P16387.2^RecName: Full=Pyruvate dehydrogenase E1 component subunit alpha, mitochondrial; AltName: Full=Pyruvate dehydrogenase complex component E1 alpha; Short=PDHE1-A; Flags: Precursor^63.61%	K00161|PDHA, pdhA|http://www.genome.jp/dbget-bin/www_bget?ko:K00161	GO:0004739^pyruvate dehydrogenase (acetyl-transferring) activity^molecular_function;GO:0006086^acetyl-CoA biosynthetic process from pyruvate^biological_process;GO:0006096^glycolytic process^biological_process;GO:0007124^pseudohyphal growth^biological_process;GO:0042645^mitochondrial nucleoid^cellular_component;GO:0005967^mitochondrial pyruvate dehydrogenase complex^cellular_component;GO:0005739^m…	COG1071|KOG0225^Dehydrogenase E1 component^C	PF00676.19^Dehydrogenase E1 component	NA	NA	NA	GO:0004069^L-aspartate:2-oxoglutarate aminotransferase activity^molecular_function;GO:0030170^pyridoxal phosphate binding^molecular_function;GO:0006103^2-oxoglutarate metabolic process^biological_process;GO:0019266^asparagine biosynthetic process from oxaloacetate^biological_process;GO:0006532^aspartate biosynthetic process^biological_process;GO:0006531^aspartate metabolic process^biological_proc…
gene-VDAG_07429	15.7005	15.6898	15.6906	13.6829	13.9349	14.4803	1.62168	2.84015e-19	3.06777e-18	XP_009654629.1^fructose-bisphosphate aldolase^100.0%	P53444.2^RecName: Full=Fructose-bisphosphate aldolase; Short=FBP aldolase; Short=FBPA; AltName: Full=Fructose-1,6-bisphosphate aldolase^41.16%	K01624|FBA, fbaA|http://www.genome.jp/dbget-bin/www_bget?ko:K01624	GO:0004332^fructose-bisphosphate aldolase activity^molecular_function;GO:0008270^zinc ion binding^molecular_function;GO:0006094^gluconeogenesis^biological_process;GO:0006096^glycolytic process^biological_process;GO:0005829^cytosol^cellular_component;GO:0009277^fungal-type cell wall^cellular_component;GO:0005886^plasma membrane^cellular_component	COG0191|KOG4153^fructose-bisphosphate aldolase^G	PF01116.19^Fructose-bisphosphate aldolase class-II	NA	NA	NA	GO:0004450^isocitrate dehydrogenase (NADP+) activity^molecular_function;GO:0000287^magnesium ion binding^molecular_function;GO:0051287^NAD binding^molecular_function;GO:0006097^glyoxylate cycle^biological_process;GO:0006102^isocitrate metabolic process^biological_process;GO:0006099^tricarboxylic acid cycle^biological_process;GO:0005739^mitochondrion^cellular_component
gene-VDAG_07446	16.5524	16.662	16.592	13.8539	13.8624	13.7859	2.76845	7.9325e-162	9.25371e-159	XP_009654646.1^phosphoenolpyruvate carboxykinase^100.0%	Q7RVS9.2^RecName: Full=Phosphoenolpyruvate carboxykinase (ATP); AltName: Full=Acetate utilization protein 6^83.97%	K01610|E4.1.1.49, pckA|http://www.genome.jp/dbget-bin/www_bget?ko:K01610	GO:0005524^ATP binding^molecular_function;GO:0004612^phosphoenolpyruvate carboxykinase (ATP) activity^molecular_function;GO:0006094^gluconeogenesis^biological_process;GO:0005829^cytosol^cellular_component	COG1866^Phosphoenolpyruvate carboxykinase^C	PF01293.19^Phosphoenolpyruvate carboxykinase	NA	NA	NA	GO:0004332^fructose-bisphosphate aldolase activity^molecular_function;GO:0008270^zinc ion binding^molecular_function;GO:0006094^gluconeogenesis^biological_process;GO:0006096^glycolytic process^biological_process;GO:0005829^cytosol^cellular_component;GO:0009277^fungal-type cell wall^cellular_component;GO:0005886^plasma membrane^cellular_component
gene-VDAG_07710	7.75868	7.66161	7.56762	5.37293	5.76759	5.22562	2.21038	7.15393e-16	5.91876e-15	XP_009654910.1^enoyl-CoA hydratase/isomerase family protein^100.0%	Q1ZXF1.1^RecName: Full=Probable enoyl-CoA hydratase, mitochondrial; AltName: Full=Enoyl-CoA hydratase 1; AltName: Full=Short-chain enoyl-CoA hydratase; Short=SCEH; Flags: Precursor^34.41%	K07511|ECHS1|http://www.genome.jp/dbget-bin/www_bget?ko:K07511	GO:0004300^enoyl-CoA hydratase activity^molecular_function;GO:0006635^fatty acid beta-oxidation^biological_process;GO:0005759^mitochondrial matrix^cellular_component;GO:0005739^mitochondrion^cellular_component	COG1024|KOG1680^Enoyl-CoA hydratase^I	PF00378.19^Enoyl-CoA hydratase/isomerase	NA	NA	NA	GO:0050661^NADP binding^molecular_function;GO:0004616^phosphogluconate dehydrogenase (decarboxylating) activity^molecular_function;GO:0034599^cellular response to oxidative stress^biological_process;GO:0019521^D-gluconate metabolic process^biological_process;GO:0009051^pentose-phosphate shunt, oxidative branch^biological_process;GO:0005737^cytoplasm^cellular_component;GO:0005739^mitochondrion^cel…
gene-VDAG_07805	15.719	15.7863	15.8168	14.4348	14.643	15.0609	1.0378	7.46744e-11	3.95763e-10	XP_003009759.1^phosphoglycerate kinase^100.0%	P24590.2^RecName: Full=Phosphoglycerate kinase^84.41%	K00927|PGK, pgk|http://www.genome.jp/dbget-bin/www_bget?ko:K00927	GO:0005524^ATP binding^molecular_function;GO:0004618^phosphoglycerate kinase activity^molecular_function;GO:0006096^glycolytic process^biological_process;GO:0005737^cytoplasm^cellular_component	COG0126|KOG1367^phosphoglycerate kinase^G	PF00162.18^Phosphoglycerate kinase	NA	NA	NA	GO:0004471^malate dehydrogenase (decarboxylating) (NAD+) activity^molecular_function;GO:0004473^malate dehydrogenase (decarboxylating) (NADP+) activity^molecular_function;GO:0004470^malic enzyme activity^molecular_function;GO:0046872^metal ion binding^molecular_function;GO:0051287^NAD binding^molecular_function;GO:0008948^oxaloacetate decarboxylase activity^molecular_function;GO:0006108^malate me…
gene-VDAG_07855	10.7634	10.3963	10.3772	11.6313	11.4951	11.6032	-1.05399	2.77452e-13	1.83206e-12	XP_009650916.1^glutathione-dependent formaldehyde-activating enzyme^100.0%	C9S7Z6.1^RecName: Full=Putative glutathione-dependent formaldehyde-activating enzyme; AltName: Full=S-(hydroxymethyl)glutathione synthase^97.86%	K03396|gfa|http://www.genome.jp/dbget-bin/www_bget?ko:K03396	GO:0051907^S-(hydroxymethyl)glutathione synthase activity^molecular_function;GO:0008270^zinc ion binding^molecular_function;GO:0046294^formaldehyde catabolic process^biological_process	COG3791^Glutathione-dependent formaldehyde-activating Gfa^S	PF04828.13^Glutathione-dependent formaldehyde-activating enzyme	NA	NA	NA	GO:0042132^fructose 1,6-bisphosphate 1-phosphatase activity^molecular_function;GO:0046872^metal ion binding^molecular_function;GO:0030388^fructose 1,6-bisphosphate metabolic process^biological_process;GO:0006002^fructose 6-phosphate metabolic process^biological_process;GO:0006000^fructose metabolic process^biological_process;GO:0006094^gluconeogenesis^biological_process;GO:0072593^reactive oxygen…
gene-VDAG_08259	14.7367	14.689	14.837	12.4542	12.9774	13.1512	1.86553	2.5405e-28	5.02311e-27	PNH31144.1^hypothetical protein BJF96_g5591^100.0%	P17505.2^RecName: Full=Malate dehydrogenase, mitochondrial; Flags: Precursor^65.24%	K00026|MDH2|http://www.genome.jp/dbget-bin/www_bget?ko:K00026	GO:0030060^L-malate dehydrogenase activity^molecular_function;GO:0003729^mRNA binding^molecular_function;GO:0009060^aerobic respiration^biological_process;GO:0005975^carbohydrate metabolic process^biological_process;GO:0001300^chronological cell aging^biological_process;GO:0006108^malate metabolic process^biological_process;GO:0001302^replicative cell aging^biological_process;GO:0006099^tricarbox…	COG0039|KOG1494^Malate dehydrogenase^C	PF00056.22^lactate/malate dehydrogenase, NAD binding domain	GH4	NA	NA	GO:0004333^fumarate hydratase activity^molecular_function;GO:0006106^fumarate metabolic process^biological_process;GO:0006099^tricarboxylic acid cycle^biological_process;GO:0005739^mitochondrion^cellular_component;GO:0045239^tricarboxylic acid cycle enzyme complex^cellular_component
gene-VDAG_08304	15.9984	15.9316	16.0658	14.6549	14.4418	14.6446	1.41598	4.35712e-35	1.28139e-33	XP_009658324.1^D-3-phosphoglycerate dehydrogenase^100.0%	P40054.1^RecName: Full=D-3-phosphoglycerate dehydrogenase 1; Short=3-PGDH 1; AltName: Full=2-oxoglutarate reductase^65.86%	K00058|serA, PHGDH|http://www.genome.jp/dbget-bin/www_bget?ko:K00058	GO:0061759^alpha-ketoglutarate reductase activity^molecular_function;GO:0051287^NAD binding^molecular_function;GO:0004617^phosphoglycerate dehydrogenase activity^molecular_function;GO:0006564^L-serine biosynthetic process^biological_process;GO:0009070^serine family amino acid biosynthetic process^biological_process;GO:0005737^cytoplasm^cellular_component	COG0111|KOG0068^D-isomer specific 2-hydroxyacid dehydrogenase, catalytic domain^E	PF02826.18^D-isomer specific 2-hydroxyacid dehydrogenase, NAD binding domain	NA	NA	NA	GO:0004474^malate synthase activity^molecular_function;GO:0006097^glyoxylate cycle^biological_process;GO:0006099^tricarboxylic acid cycle^biological_process;GO:0005737^cytoplasm^cellular_component;GO:0009514^glyoxysome^cellular_component;GO:0005782^peroxisomal matrix^cellular_component
gene-VDAG_08382	13.3538	13.3885	13.5163	11.923	11.7985	12.1069	1.47315	1.63541e-31	3.87589e-30	XP_009658402.1^phosphoserine aminotransferase^100.0%	P33330.1^RecName: Full=Phosphoserine aminotransferase; Short=PSAT; AltName: Full=Phosphohydroxythreonine aminotransferase^41.53%	K00831|serC, PSAT1|http://www.genome.jp/dbget-bin/www_bget?ko:K00831	GO:0004648^O-phospho-L-serine:2-oxoglutarate aminotransferase activity^molecular_function;GO:0006564^L-serine biosynthetic process^biological_process;GO:0009113^purine nucleobase biosynthetic process^biological_process;GO:0009070^serine family amino acid biosynthetic process^biological_process;GO:0005737^cytoplasm^cellular_component	COG1932|KOG2790^phosphoserine aminotransferase^E	PF00266.18^Aminotransferase class-V	NA	NA	NA	GO:0008863^formate dehydrogenase (NAD+) activity^molecular_function;GO:0051287^NAD binding^molecular_function;GO:0016616^oxidoreductase activity, acting on the CH-OH group of donors, NAD or NADP as acceptor^molecular_function;GO:0042183^formate catabolic process^biological_process;GO:0005737^cytoplasm^cellular_component
gene-VDAG_08830	13.0171	12.9965	13.2645	11.2384	11.3428	11.6595	1.67336	1.19963e-29	2.57039e-28	XP_009649442.1^acetate kinase^100.0%	Q2HAJ4.2^RecName: Full=Probable acetate kinase; AltName: Full=Acetokinase^70.94%	K00925|ackA|http://www.genome.jp/dbget-bin/www_bget?ko:K00925	GO:0008776^acetate kinase activity^molecular_function;GO:0005524^ATP binding^molecular_function;GO:0000287^magnesium ion binding^molecular_function;GO:0006085^acetyl-CoA biosynthetic process^biological_process;GO:0006082^organic acid metabolic process^biological_process	COG0282^Acetokinase^G	PF00871.16^Acetokinase family	NA	NA	NA	GO:0004300^enoyl-CoA hydratase activity^molecular_function;GO:0006635^fatty acid beta-oxidation^biological_process;GO:0005759^mitochondrial matrix^cellular_component;GO:0005739^mitochondrion^cellular_component
gene-VDAG_08861	15.7217	15.7256	15.7787	14.4035	14.4956	15.1188	1.03322	5.51824e-09	2.45388e-08	XP_009649473.1^pyruvate dehydrogenase protein X component^100.0%	O94681.1^RecName: Full=Probable dihydrolipoyllysine-residue succinyltransferase component of 2-oxoglutarate dehydrogenase complex, mitochondrial; AltName: Full=2-oxoglutarate dehydrogenase complex component E2; Short=OGDC-E2; AltName: Full=Probable dihydrolipoamide succinyltransferase component of 2-oxoglutarate dehydrogenase complex; Flags: Precursor^64.32%	K00658|DLST, sucB|http://www.genome.jp/dbget-bin/www_bget?ko:K00658	GO:0004149^dihydrolipoyllysine-residue succinyltransferase activity^molecular_function;GO:0006103^2-oxoglutarate metabolic process^biological_process;GO:0033512^L-lysine catabolic process to acetyl-CoA via saccharopine^biological_process;GO:0006099^tricarboxylic acid cycle^biological_process;GO:0042645^mitochondrial nucleoid^cellular_component;GO:0009353^mitochondrial oxoglutarate dehydrogenase c…	COG0508|KOG0559^2-oxoacid dehydrogenases acyltransferase (catalytic domain)^C	PF00198.22^2-oxoacid dehydrogenases acyltransferase (catalytic domain)	NA	NA	NA	GO:0000287^magnesium ion binding^molecular_function;GO:0004634^phosphopyruvate hydratase activity^molecular_function;GO:0006096^glycolytic process^biological_process;GO:0000015^phosphopyruvate hydratase complex^cellular_component
gene-VDAG_08916	19.4322	19.3692	19.459	17.2736	17.3753	17.8527	1.8973	1.29692e-33	3.49136e-32	CRJ96038.1^hypothetical protein BN1708_002096, partial^100.0%	P35143.1^RecName: Full=Glyceraldehyde-3-phosphate dehydrogenase; Short=GAPDH^89.94%	K00134|GAPDH, gapA|http://www.genome.jp/dbget-bin/www_bget?ko:K00134	GO:0004365^glyceraldehyde-3-phosphate dehydrogenase (NAD+) (phosphorylating) activity^molecular_function;GO:0051287^NAD binding^molecular_function;GO:0050661^NADP binding^molecular_function;GO:0006006^glucose metabolic process^biological_process;GO:0006096^glycolytic process^biological_process;GO:0005737^cytoplasm^cellular_component	COG0057|KOG0657^Glyceraldehyde-3-phosphate dehydrogenase^G	PF02800.19^Glyceraldehyde 3-phosphate dehydrogenase, C-terminal domain	NA	NA	NA	GO:0051907^S-(hydroxymethyl)glutathione synthase activity^molecular_function;GO:0008270^zinc ion binding^molecular_function;GO:0046294^formaldehyde catabolic process^biological_process
gene-VDAG_09022	14.2446	14.2342	14.2635	13.0346	13.1104	13.5215	1.0091	4.23663e-12	2.52013e-11	XP_009655120.1^acetyl-CoA acetyltransferase^100.0%	Q29RZ0.1^RecName: Full=Acetyl-CoA acetyltransferase, mitochondrial; AltName: Full=Acetoacetyl-CoA thiolase; Flags: Precursor^50.24%	K00626|E2.3.1.9, atoB|http://www.genome.jp/dbget-bin/www_bget?ko:K00626	GO:0003985^acetyl-CoA C-acetyltransferase activity^molecular_function;GO:0003988^acetyl-CoA C-acyltransferase activity^molecular_function;GO:0046872^metal ion binding^molecular_function;GO:0006085^acetyl-CoA biosynthetic process^biological_process;GO:0046356^acetyl-CoA catabolic process^biological_process;GO:0015937^coenzyme A biosynthetic process^biological_process;GO:0006635^fatty acid beta-oxi…	COG0183|KOG1390^Acetyl-CoA acetyltransferase^I	PF00108.22^Thiolase, N-terminal domain	NA	NA	NA	GO:0003985^acetyl-CoA C-acetyltransferase activity^molecular_function;GO:0003988^acetyl-CoA C-acyltransferase activity^molecular_function;GO:0046872^metal ion binding^molecular_function;GO:0006085^acetyl-CoA biosynthetic process^biological_process;GO:0046356^acetyl-CoA catabolic process^biological_process;GO:0015937^coenzyme A biosynthetic process^biological_process;GO:0006635^fatty acid beta-oxi…
gene-VDAG_09115	8.83094	8.92363	9.03791	7.28701	7.05323	6.79651	1.88169	2.44713e-21	3.02264e-20	XP_009653712.1^catalase^100.0%	O13289.5^RecName: Full=Peroxisomal catalase^53.53%	K03781|katE, CAT, catB, srpA|http://www.genome.jp/dbget-bin/www_bget?ko:K03781	GO:0004096^catalase activity^molecular_function;GO:0020037^heme binding^molecular_function;GO:0046872^metal ion binding^molecular_function;GO:0070301^cellular response to hydrogen peroxide^biological_process;GO:0009267^cellular response to starvation^biological_process;GO:0030447^filamentous growth^biological_process;GO:0036171^filamentous growth of a population of unicellular organisms in respon…	COG0753|KOG0047^Occurs in almost all aerobically respiring organisms and serves to protect cells from the toxic effects of hydrogen peroxide (By similarity)^P	PF00199.18^Catalase	NA	NA	NA	GO:0004807^triose-phosphate isomerase activity^molecular_function;GO:0061621^canonical glycolysis^biological_process;GO:0006094^gluconeogenesis^biological_process;GO:0046166^glyceraldehyde-3-phosphate biosynthetic process^biological_process;GO:0019563^glycerol catabolic process^biological_process;GO:0006096^glycolytic process^biological_process;GO:0005829^cytosol^cellular_component
gene-VDAG_09297	18.1832	18.3297	17.9969	15.9695	16.4374	15.9592	2.03647	9.65146e-38	3.2374e-36	XP_009653894.1^O-acetylhomoserine (thiol)-lyase^100.0%	P50125.2^RecName: Full=Homocysteine synthase; AltName: Full=O-acetylhomoserine sulfhydrylase; Short=OAH SHL; Short=OAH sulfhydrylase^47.41%	K17069|MET17|http://www.genome.jp/dbget-bin/www_bget?ko:K17069	GO:0004124^cysteine synthase activity^molecular_function;GO:0003961^O-acetylhomoserine aminocarboxypropyltransferase activity^molecular_function;GO:0030170^pyridoxal phosphate binding^molecular_function;GO:0006534^cysteine metabolic process^biological_process;GO:0006555^methionine metabolic process^biological_process	COG2873^o-acetylhomoserine^E	PF01053.19^Cys/Met metabolism PLP-dependent enzyme	NA	NA	NA	GO:0050440^2-methylcitrate synthase activity^molecular_function;GO:0006099^tricarboxylic acid cycle^biological_process;GO:0005759^mitochondrial matrix^cellular_component
gene-VDAG_09751	10.3799	10.2854	10.5775	13.5869	13.7766	14.4166	-3.55391	8.62579e-73	1.11805e-70	XP_009652905.1^L-serine dehydratase^100.0%	Q96GA7.1^RecName: Full=Serine dehydratase-like; AltName: Full=L-serine deaminase; AltName: Full=L-serine dehydratase/L-threonine deaminase; AltName: Full=L-threonine dehydratase; Short=TDH; AltName: Full=Serine dehydratase 2; Short=SDH 2^40.57%	K17989|SDS, SDH, CHA1|http://www.genome.jp/dbget-bin/www_bget?ko:K17989	GO:0042802^identical protein binding^molecular_function;GO:0003941^L-serine ammonia-lyase activity^molecular_function;GO:0004794^L-threonine ammonia-lyase activity^molecular_function;GO:0030170^pyridoxal phosphate binding^molecular_function;GO:0006565^L-serine catabolic process^biological_process;GO:0019518^L-threonine catabolic process to glycine^biological_process;GO:0006567^threonine catabolic…	COG1171|KOG1250^Pyridoxal-phosphate dependent enzyme^E	PF00291.24^Pyridoxal-phosphate dependent enzyme	NA	NA	NA	GO:0005524^ATP binding^molecular_function;GO:0004618^phosphoglycerate kinase activity^molecular_function;GO:0006096^glycolytic process^biological_process;GO:0005737^cytoplasm^cellular_component
gene-VDAG_10101	14.7957	14.9019	14.8668	13.2091	13.3209	13.7816	1.39648	4.88656e-19	5.18222e-18	XP_009649660.1^fructose-1,6-bisphosphatase^100.0%	P09201.2^RecName: Full=Fructose-1,6-bisphosphatase; Short=FBPase; AltName: Full=D-fructose-1,6-bisphosphate 1-phosphohydrolase^57.75%	K03841|FBP, fbp|http://www.genome.jp/dbget-bin/www_bget?ko:K03841	GO:0042132^fructose 1,6-bisphosphate 1-phosphatase activity^molecular_function;GO:0046872^metal ion binding^molecular_function;GO:0030388^fructose 1,6-bisphosphate metabolic process^biological_process;GO:0006002^fructose 6-phosphate metabolic process^biological_process;GO:0006000^fructose metabolic process^biological_process;GO:0006094^gluconeogenesis^biological_process;GO:0072593^reactive oxygen…	COG0158|KOG1458^Fructose-1-6-bisphosphatase^G	PF00316.19^Fructose-1-6-bisphosphatase, N-terminal domain	NA	NA	NA	GO:0004149^dihydrolipoyllysine-residue succinyltransferase activity^molecular_function;GO:0006103^2-oxoglutarate metabolic process^biological_process;GO:0033512^L-lysine catabolic process to acetyl-CoA via saccharopine^biological_process;GO:0006099^tricarboxylic acid cycle^biological_process;GO:0042645^mitochondrial nucleoid^cellular_component;GO:0009353^mitochondrial oxoglutarate dehydrogenase c…
gene-VDAG_10169	15.828	15.7776	15.979	14.43	14.5503	14.8214	1.25413	2.12822e-20	2.47719e-19	XP_009658290.1^aspartate aminotransferase^100.0%	P23542.3^RecName: Full=Aspartate aminotransferase, cytoplasmic; AltName: Full=Transaminase A^51.11%	K14454|GOT1|http://www.genome.jp/dbget-bin/www_bget?ko:K14454	GO:0004069^L-aspartate:2-oxoglutarate aminotransferase activity^molecular_function;GO:0030170^pyridoxal phosphate binding^molecular_function;GO:0006103^2-oxoglutarate metabolic process^biological_process;GO:0019266^asparagine biosynthetic process from oxaloacetate^biological_process;GO:0006532^aspartate biosynthetic process^biological_process;GO:0006531^aspartate metabolic process^biological_proc…	COG1448|KOG1411^Aspartate aminotransferase^E	PF00155.20^Aminotransferase class I and II	NA	NA	NA	GO:0005524^ATP binding^molecular_function;GO:0004340^glucokinase activity^molecular_function;GO:0005536^glucose binding^molecular_function;GO:0001678^cellular glucose homeostasis^biological_process;GO:0006096^glycolytic process^biological_process;GO:0005623^cell^cellular_component
