# Supplementary material for: VdSOX1 Negatively Regulates Verticillium dahliae Virulence via Enhancing Effector Expression and Suppressing Host Immune Responses
Source: J Fungi (Basel). 2025 Aug 1;11(8):576. doi: 10.3390/jof11080576 (PMC12387551; doi:10.3390/jof11080576)
Supplement: Supplementary file 1 [file jof-11-00576-s001.zip › Table S3 RNAseq-effector.xlsx]

## Sheet: DEG-effector
#ID	gene_name	V592-1_FPKM	V592-1_count	V592-2_FPKM	V592-2_count	V592-3_FPKM	V592-3_count	VdSOX-1_FPKM	VdSOX-1_count	VdSOX-2_FPKM	VdSOX-2_count	VdSOX-3_FPKM	VdSOX-3_count	FDR	log2FC	regulated	COG_class	COG_class_annotation	GO_annotation	KEGG_annotation	KEGG_pathway_annotation	KOG_class	KOG_class_annotation	Pfam_annotation	Swiss_Prot_annotation	eggNOG_class	eggNOG_class_annotation	NR_annotation	GO_second_level_annotation
gene7970	VDAG_08097	0.160667	7	0.17722	8	0.313561	15	1.80095	80	1.95946	83	1.75801	73	2.16615e-12	3.00714	up	[G]	Carbohydrate transport and metabolism	Molecular Function: polygalacturonase activity (GO:0004650);; Biological Process: carbohydrate metabolic process (GO:0005975);;	K01213|3.24e-294|vda:VDAG_08097|K01213 galacturan 1,4-alpha-galacturonidase [EC:3.2.1.67] | (RefSeq) polygalacturonase	Pentose and glucuronate interconversions (ko00040)	--	--	Glycosyl hydrolases family 28	Probable endo-xylogalacturonan hydrolase A OS=Aspergillus flavus (strain ATCC 200026 / FGSC A1120 / NRRL 3357 / JCM 12722 / SRRC 167) OX=332952 GN=xghA PE=3 SV=1	G	Carbohydrate transport and metabolism	polygalacturonase [Verticillium dahliae VdLs.17]	molecular function: catalytic activity (GO:0003824);; biological process: metabolic process (GO:0008152)
gene5547	VDAG_05715	0.140892	4	1.31542	34	0.602133	17	3.93134	100	3.70919	90	3.32215	79	4.24122e-07	2.31703	up	--	--	--	--	--	--	--	--	--	--	--	uncharacterized protein VDAG_05715 [Verticillium dahliae VdLs.17]	--
gene3698	VDAG_02669	3.58887	64	8.47493	153	4.21691	81	21.6875	392	25.767	445	21.8179	368	4.29755e-07	2.03838	up	--	--	--	--	--	--	--	--	--	--	--	uncharacterized protein VDAG_02669 [Verticillium dahliae VdLs.17]	--
gene8815	VDAG_02273	0.691067	15	0.89323	19	0.888791	20	3.52184	74	3.48752	70	3.62275	71	1.05096e-07	2.02038	up	--	--	Cellular Component: extracellular region (GO:0005576);;	--	--	--	--	Fungal hydrophobin	--	S	Function unknown	uncharacterized protein VDAG_02273 [Verticillium dahliae VdLs.17]	cellular component: cellular anatomical entity (GO:0110165)
gene3993	VDAG_02958	30.4186	1021	34.3497	1175	34.225	1235	136.061	4665	136.557	4478	132.565	4247	2.34016e-271	1.99061	up	[F]	Nucleotide transport and metabolism	Molecular Function: guanylate kinase activity (GO:0004385);;	K00942|5.12e-136|vda:VDAG_02958|K00942 guanylate kinase [EC:2.7.4.8] | (RefSeq) guanylate kinase	Purine metabolism (ko00230)	[F]	Nucleotide transport and metabolism	Guanylate kinase	Guanylate kinase OS=Schizosaccharomyces pombe (strain 972 / ATCC 24843) OX=284812 GN=SPBC1198.05 PE=3 SV=1	G	Carbohydrate transport and metabolism	guanylate kinase [Verticillium dahliae VdLs.17]	biological process: metabolic process (GO:0008152);; biological process: cellular process (GO:0009987);; molecular function: catalytic activity (GO:0003824)
NewGene_697	--	0.125594	9	0.150192	10	0.253066	18	0.566731	38	0.673453	43	0.977704	60	9.13942e-05	1.96748	up	--	--	--	--	--	--	--	--	--	--	--	--	--
gene4360	VDAG_03881	1.34156	40	0.482982	15	1.32664	42	4.61606	138	4.48835	128	3.03728	85	1.15539e-07	1.88031	up	--	--	--	--	--	--	--	--	--	S	Function unknown	allergen [Verticillium dahliae VdLs.17]	--
gene7601	VDAG_03253	2.02719	40	1.51636	31	0.724337	16	4.57186	92	5.70011	110	5.35445	101	2.70576e-07	1.81514	up	--	--	--	--	--	--	--	AAA domain	--	S	Function unknown	uncharacterized protein VDAG_03253 [Verticillium dahliae VdLs.17]	--
NewGene_1481	--	0.549237	60	0.563216	58	0.714713	82	1.92316	224	2.29434	248	2.07543	206	2.80311e-17	1.78998	up	--	--	--	--	--	--	--	--	--	--	--	hypothetical protein VDGE_30773 [Verticillium dahliae]	--
gene7820	VDAG_03467	111.695	4407	109.835	4418	113.483	4812	386.403	15575	385.205	14849	374.537	14106	0	1.73239	up	--	--	--	--	--	[E]	Amino acid transport and metabolism	Serine hydrolase (FSH1)	--	S	Function unknown	uncharacterized protein VDAG_03467 [Verticillium dahliae VdLs.17]	--
gene4714	VDAG_04701	0.823357	16	1.50207	29	1.60817	32	3.28874	62	5.87425	106	4.29175	76	9.70525e-06	1.69746	up	--	--	--	--	--	--	--	Necrosis inducing protein (NPP1)	--	S	Function unknown	necrosis- and ethylene-inducing protein and ethylene inducing peptide [Verticillium dahliae VdLs.17]	--
NewGene_1047	--	0.512782	15	0.344225	11	0.457398	16	1.59927	52	1.60292	50	1.10647	31	0.000653471	1.68613	up	--	--	--	--	--	--	--	--	--	--	--	--	--
gene2785	VDAG_05529	0.450747	12	0.799983	22	0.16966	5	1.43079	39	1.71455	45	1.49761	38	0.0032842	1.65935	up	--	--	--	--	--	--	--	--	--	--	--	uncharacterized protein VDAG_05529 [Verticillium dahliae VdLs.17]	--
gene6959	VDAG_07582	0.923651	24	0.731458	20	0.957782	27	2.59599	69	2.21855	57	3.65314	91	1.73761e-05	1.64093	up	--	--	--	--	--	--	--	--	--	--	--	uncharacterized protein VDAG_07582 [Verticillium dahliae VdLs.17]	--
gene4787	VDAG_04771	4.60086	89	3.11285	62	4.15619	87	12.9053	255	14.5396	275	10.4221	193	6.9739e-14	1.62671	up	--	--	--	--	--	--	--	CVNH domain	--	S	Function unknown	uncharacterized protein VDAG_04771 [Verticillium dahliae VdLs.17]	--
gene10056	VDAG_06804	1.54202	58	1.74137	67	1.45217	59	3.83941	147	5.01334	184	6.08915	218	4.25922e-11	1.60455	up	--	--	Molecular Function: DNA binding (GO:0003677);; Cellular Component: nucleus (GO:0005634);;	--	--	[B]	Chromatin structure and dynamics	Chromo (CHRromatin Organisation MOdifier) domain	--	B	Chromatin structure and dynamics	uncharacterized protein VDAG_06804 [Verticillium dahliae VdLs.17]	molecular function: binding (GO:0005488);; cellular component: intracellular (GO:0005622);; cellular component: cellular anatomical entity (GO:0110165)
gene2247	VDAG_00521	0.398415	13	0.682853	21	0.486366	16	1.18733	37	1.84287	55	1.84427	54	0.000740272	1.57431	up	--	--	--	--	--	--	--	--	--	--	--	uncharacterized protein VDAG_00521 [Verticillium dahliae VdLs.17]	--
gene9101	VDAG_09616	46.4721	671	43.4769	640	44.7757	695	127.661	1882	133.143	1877	126.271	1739	1.14242e-94	1.47935	up	--	--	--	--	--	--	--	--	--	--	--	uncharacterized protein VDAG_09616 [Verticillium dahliae VdLs.17]	--
gene10807	VDAG_08502	0.609442	31	0.369029	19	0.594923	33	2.04763	106	1.34735	67	1.06484	52	0.000267106	1.46021	up	--	--	Cellular Component: integral component of membrane (GO:0016021);;	--	--	--	--	--	--	--	--	uncharacterized protein VDAG_08502 [Verticillium dahliae VdLs.17]	cellular component: cellular anatomical entity (GO:0110165)
gene8694	VDAG_02155	55.2744	643	67.8911	805	52.5464	657	184.95	2196	152.884	1736	150.122	1665	3.53815e-44	1.43191	up	--	--	--	--	--	--	--	--	--	--	--	uncharacterized protein VDAG_02155 [Verticillium dahliae VdLs.17]	--
gene9813	VDAG_06255	5.1293	73	4.54472	66	5.60918	86	14.1262	204	13.3793	185	15.1116	204	1.33096e-11	1.42543	up	--	--	--	--	--	--	--	--	--	--	--	uncharacterized protein VDAG_06255 [Verticillium dahliae VdLs.17]	--
gene854	VDAG_04085	75.4164	3034	70.3175	2884	74.4478	3219	199.738	8209	186.537	7332	196.698	7553	2.06464e-191	1.36266	up	--	--	Biological Process: reproduction (GO:0000003);; Biological Process: microtubule cytoskeleton organization (GO:0000226);; Biological Process: regulation of protein phosphorylation (GO:0001932);; Biological Process: negative regulation of protein phosphorylation (GO:0001933);; Biological Process: developmental process involved in reproduction (GO:0003006);; Molecular Function: molecular_function (G…	K12666|4.04e-127|fox:FOXG_17899|K12666 oligosaccharyltransferase complex subunit alpha (ribophorin I) | (RefSeq) hypothetical protein	N-Glycan biosynthesis (ko00510);; Various types of N-glycan biosynthesis (ko00513);; Protein processing in endoplasmic reticulum (ko04141)	--	--	Eisosome component PIL1	Sphingolipid long chain base-responsive protein LSP1 OS=Saccharomyces cerevisiae (strain ATCC 204508 / S288c) OX=559292 GN=LSP1 PE=1 SV=1	S	Function unknown	sphingolipid long chain base-responsive protein PIL1 [Verticillium dahliae VdLs.17]	biological process: reproduction (GO:0000003);; biological process: cellular process (GO:0009987);; biological process: biological regulation (GO:0065007);; biological process: reproductive process (GO:0022414);; biological process: developmental process (GO:0032502);; molecular function: binding (GO:0005488);; cellular component: intracellular (GO:0005622);; cellular component: cellular anatomic…
gene10280	VDAG_10391	1.10312	31	1.47944	43	1.73806	53	3.3879	97	4.24036	117	3.67453	99	1.05614e-05	1.3327	up	[J]	Translation, ribosomal structure and biogenesis	Molecular Function: nucleotide binding (GO:0000166);; Molecular Function: aminoacyl-tRNA ligase activity (GO:0004812);; Molecular Function: alanine-tRNA ligase activity (GO:0004813);; Molecular Function: ATP binding (GO:0005524);; Biological Process: alanyl-tRNA aminoacylation (GO:0006419);; Biological Process: tRNA aminoacylation (GO:0043039);;	K07050|1.52e-07|yli:YALI0E04246g|K07050 misacylated tRNA(Ala) deacylase [EC:3.1.1.-] | (RefSeq) YALI0E04246p	--	--	--	tRNA synthetases class II (A)	--	J	Translation, ribosomal structure and biogenesis	uncharacterized protein VDAG_10391 [Verticillium dahliae VdLs.17]	molecular function: binding (GO:0005488);; molecular function: catalytic activity (GO:0003824);; biological process: metabolic process (GO:0008152);; biological process: cellular process (GO:0009987)
gene5365	VDAG_05204	1.19854	38	2.06693	66	2.4179	81	3.8344	122	4.64833	141	6.41117	190	5.38755e-06	1.32964	up	--	--	--	--	--	--	--	--	--	--	--	uncharacterized protein VDAG_05204 [Verticillium dahliae VdLs.17]	--
gene3929	VDAG_02894	6.03104	117	4.44123	88	6.30271	132	16.6338	330	13.1987	250	13.5515	251	1.23281e-11	1.32737	up	--	--	Cellular Component: integral component of membrane (GO:0016021);;	--	--	--	--	--	--	--	--	uncharacterized protein VDAG_02894 [Verticillium dahliae VdLs.17]	cellular component: cellular anatomical entity (GO:0110165)
gene1334	VDAG_04553	4.94225	116	6.05689	144	6.4626	162	13.5005	322	14.0739	321	17.2993	385	9.14633e-15	1.31468	up	--	--	--	--	--	--	--	--	--	--	--	uncharacterized protein VDAG_04553 [Verticillium dahliae VdLs.17]	--
gene8312	VDAG_01784	0.656648	38	0.501679	30	0.281879	18	1.40904	83	1.35039	76	0.945002	52	0.00123929	1.30648	up	--	--	Molecular Function: catalytic activity (GO:0003824);; Biological Process: base-excision repair (GO:0006284);;	K01741|4.95e-104|afm:AFUA_6G03760|K01741 DNA-(apurinic or apyrimidinic site) lyase [EC:4.2.99.18] | (RefSeq) HhH-GPD family base excision DNA repair protein	--	--	--	HhH-GPD superfamily base excision DNA repair protein	--	L	Replication, recombination and repair	HhH-GPD family base excision DNA repair protein [Verticillium dahliae VdLs.17]	molecular function: catalytic activity (GO:0003824);; biological process: metabolic process (GO:0008152);; biological process: cellular process (GO:0009987);; biological process: response to stimulus (GO:0050896)
gene3545	VDAG_02520	5.76668	146	4.91754	127	7.69166	209	13.5284	349	15.6966	387	17.194	414	1.3845e-13	1.28732	up	[S]	Function unknown	--	K09958|5.67e-118|vda:VDAG_02520|K09958 uncharacterized protein | (RefSeq) response regulator receiver domain-containing protein	--	--	--	Protein of unknown function (DUF1348)	--	S	Function unknown	response regulator receiver domain-containing protein [Verticillium dahliae VdLs.17]	--
gene346	VDAG_01147	17.1451	351	22.7588	474	18.5678	408	44.6533	932	49.6544	992	49.5198	966	4.13872e-31	1.25476	up	--	--	Cellular Component: integral component of membrane (GO:0016021);;	--	--	--	--	PLAC8 family	--	S	Function unknown	DUF614 domain-containing protein [Verticillium dahliae VdLs.17]	cellular component: cellular anatomical entity (GO:0110165)
gene5473	VDAG_05650	4.07625	120	2.75967	83	4.92363	155	9.05825	271	9.85042	282	10.0859	282	4.5841e-10	1.25269	up	[O]	Posttranslational modification, protein turnover, chaperones	Molecular Function: serine-type endopeptidase activity (GO:0004252);;	K01312|5.55e-173|vda:VDAG_05650|K01312 trypsin [EC:3.4.21.4] | (RefSeq) trypsin	--	[E]	Amino acid transport and metabolism	Trypsin	Trypsin OS=Fusarium oxysporum OX=5507 PE=1 SV=1	O	Posttranslational modification, protein turnover, chaperones	trypsin [Verticillium dahliae VdLs.17]	biological process: metabolic process (GO:0008152);; molecular function: catalytic activity (GO:0003824)
gene2014	VDAG_00294	46.5139	848	45.9323	853	39.8046	780	110.735	2061	111.669	1988	101.356	1763	6.01628e-56	1.24994	up	--	--	--	--	--	--	--	Protein of unknown function (DUF3602)	--	S	Function unknown	uncharacterized protein VDAG_00294 [Verticillium dahliae VdLs.17]	--
gene6516	VDAG_07157	2.6729	62	2.64213	62	2.65393	66	5.91067	138	6.5176	146	6.75654	148	3.84106e-07	1.21113	up	--	--	--	--	--	--	--	--	--	--	--	uncharacterized protein VDAG_07157 [Verticillium dahliae VdLs.17]	--
gene8668	VDAG_02131	4.08597	321	4.11326	329	4.11337	347	9.98167	799	9.29246	712	9.93058	743	6.14861e-31	1.20188	up	--	--	--	--	--	--	--	--	--	--	--	uncharacterized protein VDAG_02131 [Verticillium dahliae VdLs.17]	--
gene10192	VDAG_10515	3.80832	52	3.39084	47	2.59387	38	9.61955	133	5.65411	75	7.72836	100	0.000254168	1.18612	up	--	--	--	--	--	--	--	--	--	--	--	uncharacterized protein VDAG_10515 [Verticillium dahliae VdLs.17]	--
gene7317	VDAG_09035	54.5026	3429	53.6223	3439	54.5848	3690	128.868	8281	125.139	7691	125.26	7521	8.12761e-187	1.17878	up	--	--	Cellular Component: monopolin complex (GO:0033551);;	K05285|1.23e-27|tve:TRV_00999|K05285 GPI ethanolamine phosphate transferase 1 [EC:2.7.-.-] | (RefSeq) hypothetical protein	Glycosylphosphatidylinositol (GPI)-anchor biosynthesis (ko00563)	--	--	Chromosome segregation protein Csm1/Pcs1	--	S	Function unknown	uncharacterized protein VDAG_09035 [Verticillium dahliae VdLs.17]	cellular component: protein-containing complex (GO:0032991)
NewGene_1085	--	1.29956	24	3.21352	59	1.81814	37	4.71418	85	5.09604	88	5.41862	92	0.00110328	1.16974	up	--	--	--	--	--	--	--	--	--	--	--	--	--
gene7958	VDAG_08087	1.96914	32	1.14072	19	1.70261	30	3.73365	62	3.93657	62	3.56808	55	0.00332928	1.16849	up	--	--	--	K09935|5.48e-106|vda:VDAG_08087|K09935 uncharacterized protein | (RefSeq) hypothetical protein	--	--	--	NADAR domain	--	S	Function unknown	uncharacterized protein VDAG_08087 [Verticillium dahliae VdLs.17]	--
gene3281	VDAG_08603	3.46685	45	2.91499	39	1.83862	26	5.46259	72	8.05708	102	5.58539	69	0.00144433	1.16072	up	--	--	--	--	--	--	--	--	--	--	--	uncharacterized protein VDAG_08603 [Verticillium dahliae VdLs.17]	--
gene2661	VDAG_05408	2.25756	26	2.28051	26	1.42995	18	3.73288	43	4.9234	54	5.25778	57	0.00765634	1.1593	up	--	--	--	--	--	--	--	--	--	--	--	uncharacterized protein VDAG_05408 [Verticillium dahliae VdLs.17]	--
gene7056	VDAG_07677	9.1899	310	9.08807	312	9.64603	349	20.2267	696	21.3293	702	22.1715	713	2.12004e-27	1.14693	up	--	--	Cellular Component: integral component of membrane (GO:0016021);;	--	--	--	--	--	Protein CAP22 OS=Colletotrichum gloeosporioides OX=474922 GN=CAP22 PE=2 SV=1	--	--	uncharacterized protein VDAG_07677 [Verticillium dahliae VdLs.17]	cellular component: cellular anatomical entity (GO:0110165)
gene4340	VDAG_03864	0.587125	27	0.84899	39	0.716109	35	1.34622	62	2.01853	88	1.61311	69	0.00150534	1.14434	up	--	--	Molecular Function: kinase activity (GO:0016301);;	K08073|0.0|vda:VDAG_03864|K08073 bifunctional polynucleotide phosphatase/kinase [EC:3.1.3.32 2.7.1.78] | (RefSeq) bifunctional polynucleotide phosphatase/kinase	--	[L]	Replication, recombination and repair	Polynucleotide kinase 3 phosphatase	Bifunctional polynucleotide phosphatase/kinase OS=Schizosaccharomyces pombe (strain 972 / ATCC 24843) OX=284812 GN=pnk1 PE=1 SV=2	G	Carbohydrate transport and metabolism	bifunctional polynucleotide phosphatase/kinase [Verticillium dahliae VdLs.17]	molecular function: catalytic activity (GO:0003824)
gene5549	VDAG_05717	1.18183	27	2.22567	51	1.02492	25	3.42985	78	3.17232	69	3.52337	75	0.00316874	1.1284	up	--	--	--	--	--	--	--	Domain of unknown function (DUF4360)	Uncharacterized secreted protein ARB_07590 OS=Arthroderma benhamiae (strain ATCC MYA-4681 / CBS 112371) OX=663331 GN=ARB_07590 PE=1 SV=1	S	Function unknown	uncharacterized protein VDAG_05717 [Verticillium dahliae VdLs.17]	--
gene2328	VDAG_00600	0.597821	23	2.28203	87	0.863229	35	3.03271	115	2.92658	106	2.55651	91	0.00597332	1.12638	up	--	--	Molecular Function: hydrolase activity, acting on ester bonds (GO:0016788);;	--	--	--	--	GDSL-like Lipase/Acylhydrolase	Acetylesterase OS=Hypocrea jecorina OX=51453 GN=aes1 PE=1 SV=1	O	Posttranslational modification, protein turnover, chaperones	acetyl esterase [Verticillium dahliae VdLs.17]	molecular function: catalytic activity (GO:0003824)
gene6493	VDAG_07135	1.82224	75	1.78891	75	2.35563	104	4.41046	185	3.36723	135	5.64372	221	5.93029e-06	1.12216	up	[G]	Carbohydrate transport and metabolism	Molecular Function: starch binding (GO:2001070);;	K00516|1.73e-272|vda:VDAG_07135|K00516 lytic starch monooxygenase [EC:1.14.99.55] | (RefSeq) starch binding domain-containing protein	--	--	--	Starch binding domain	Glucoamylase OS=Neurospora crassa (strain ATCC 24698 / 74-OR23-1A / CBS 708.71 / DSM 1257 / FGSC 987) OX=367110 GN=gla-1 PE=1 SV=3	S	Function unknown	starch binding domain-containing protein [Verticillium dahliae VdLs.17]	molecular function: binding (GO:0005488)
NewGene_180	--	1.536	47	1.91599	63	1.53632	54	3.921	135	3.89539	125	2.84524	90	9.37452e-05	1.11619	up	--	--	--	--	--	--	--	--	--	--	--	--	--
gene6074	VDAG_09330	2.91077	64	2.611	59	3.18429	75	6.20775	139	6.18385	132	6.98532	146	5.9789e-06	1.10218	up	[G]	Carbohydrate transport and metabolism	Biological Process: carbohydrate metabolic process (GO:0005975);; Molecular Function: isomerase activity (GO:0016853);;	K01808|1.09e-109|vda:VDAG_09330|K01808 ribose 5-phosphate isomerase B [EC:5.3.1.6] | (RefSeq) ribose-5-phosphate isomerase B	Pentose phosphate pathway (ko00030);; Fructose and mannose metabolism (ko00051);; Carbon metabolism (ko01200);; Biosynthesis of amino acids (ko01230)	--	--	Ribose/Galactose Isomerase	Putative ribose 5-phosphate isomerase OS=Coccidioides immitis (strain RS) OX=246410 GN=CIMG_07932 PE=1 SV=1	G	Carbohydrate transport and metabolism	ribose-5-phosphate isomerase B [Verticillium dahliae VdLs.17]	biological process: metabolic process (GO:0008152);; molecular function: catalytic activity (GO:0003824)
gene10163	VDAG_10521	1.31688	56	1.56632	68	1.74201	80	3.83667	167	2.68308	112	3.56638	145	3.11526e-05	1.08334	up	--	--	--	--	--	--	--	Heterokaryon incompatibility protein (HET)	--	S	Function unknown	uncharacterized protein VDAG_10521 [Verticillium dahliae VdLs.17]	--
gene7960	VDAG_08089	1.82015	60	1.8861	63	2.14559	76	4.57861	154	3.75646	121	4.20278	132	2.20594e-05	1.05891	up	--	--	--	--	--	--	--	--	--	--	--	uncharacterized protein VDAG_08089 [Verticillium dahliae VdLs.17]	--
NewGene_75	--	11.1342	183	12.7671	214	10.7918	191	26.8423	450	23.9241	384	21.784	341	2.48415e-11	1.02114	up	--	--	--	--	--	--	--	EthD domain	--	S	Function unknown	hypothetical protein BJF96_g10211 [Verticillium dahliae]	--
gene3763	VDAG_02734	0.847269	36	1.18446	51	1.40069	64	2.45213	106	2.77237	114	1.98192	80	0.00115257	1.02062	up	--	--	--	--	--	--	--	--	--	--	--	uncharacterized protein VDAG_02734 [Verticillium dahliae VdLs.17]	--
gene2046	VDAG_00325	80.0384	2504	77.9198	2484	75.2399	2529	157.292	5026	158.984	4859	170.905	5103	1.49489e-98	1.02032	up	--	--	--	--	--	--	--	--	--	S	Function unknown	uncharacterized protein VDAG_00325 [Verticillium dahliae VdLs.17]	--
gene10261	VDAG_10437	10.7491	213	9.19565	186	11.2464	240	22.2331	450	21.2678	412	21.5503	408	2.83732e-13	1.01716	up	--	--	--	--	--	--	--	--	--	--	--	uncharacterized protein VDAG_10437 [Verticillium dahliae VdLs.17]	--
gene2984	VDAG_07855	53.6515	1063	59.5391	1202	61.1979	1303	119.441	2416	119.715	2316	122.217	2310	2.53176e-56	1.00783	up	[S]	Function unknown	Molecular Function: zinc ion binding (GO:0008270);; Biological Process: formaldehyde catabolic process (GO:0046294);; Molecular Function: S-(hydroxymethyl)glutathione synthase activity (GO:0051907);;	K03396|1.54e-138|vda:VDAG_07855|K03396 S-(hydroxymethyl)glutathione synthase [EC:4.4.1.22] | (RefSeq) glutathione-dependent formaldehyde-activating enzyme	Methane metabolism (ko00680);; Carbon metabolism (ko01200)	--	--	Glutathione-dependent formaldehyde-activating enzyme	Putative glutathione-dependent formaldehyde-activating enzyme OS=Verticillium alfalfae (strain VaMs.102 / ATCC MYA-4576 / FGSC 10136) OX=526221 GN=VDBG_01395 PE=3 SV=1	E	Amino acid transport and metabolism	glutathione-dependent formaldehyde-activating enzyme [Verticillium dahliae VdLs.17]	molecular function: binding (GO:0005488);; biological process: metabolic process (GO:0008152);; biological process: cellular process (GO:0009987);; biological process: response to stimulus (GO:0050896);; biological process: detoxification (GO:0098754);; molecular function: catalytic activity (GO:0003824)
gene7776	VDAG_03424	38.0407	329	39.6204	349	37.902	352	77.9747	688	86.5872	731	73.6922	608	3.39204e-19	1.00127	up	--	--	--	K07575|4.18e-30|maw:MAC_08290|K07575 malignant T-cell-amplified sequence | (RefSeq) PUA RNA binding domain protein, putative	--	--	--	Peptidase inhibitor I78 family	--	S	Function unknown	conserved hypothetical protein [Verticillium alfalfae VaMs.102]	--

## Sheet: Classical secreted proteins
#ID	gene_name	V592-1_FPKM	V592-1_count	V592-2_FPKM	V592-2_count	V592-3_FPKM	V592-3_count	VdSOX-1_FPKM	VdSOX-1_count	VdSOX-2_FPKM	VdSOX-2_count	VdSOX-3_FPKM	VdSOX-3_count	FDR	log2FC	regulated	COG_class	COG_class_annotation	GO_annotation	KEGG_annotation	KEGG_pathway_annotation	KOG_class	KOG_class_annotation	Pfam_annotation	Swiss_Prot_annotation	eggNOG_class	eggNOG_class_annotation	NR_annotation	GO_second_level_annotation
gene9058	VDAG_09574	0.427034	25	0.367783	22	0.688513	43	13.5371	798	13.1418	741	14.6999	809	1.47004e-135	4.73377	up	--	--	--	--	--	--	--	NAD(P)-binding Rossmann-like domain	FAD-dependent oxidoreductase oblC OS=Aspergillus clavatus (strain ATCC 1007 / CBS 513.65 / DSM 816 / NCTC 3887 / NRRL 1) OX=344612 GN=oblC PE=1 SV=1	S	Function unknown	uncharacterized protein VDAG_09574 [Verticillium dahliae VdLs.17]	--
gene6547	VDAG_07185	1.15481	53	1.54123	72	1.34139	66	12.5261	581	10.4088	462	14.827	643	6.90589e-70	3.16897	up	[G]	Carbohydrate transport and metabolism	--	K01199|2.30e-259|vda:VDAG_07185|K01199 glucan endo-1,3-beta-D-glucosidase [EC:3.2.1.39] | (RefSeq) glucan 1,3-beta-glucosidase	Starch and sucrose metabolism (ko00500)	--	--	--	Probable glucan endo-1,3-beta-glucosidase eglC OS=Aspergillus oryzae (strain ATCC 42149 / RIB 40) OX=510516 GN=eglC PE=3 SV=1	G	Carbohydrate transport and metabolism	glucan 1,3-beta-glucosidase [Verticillium dahliae VdLs.17]	--
gene7970	VDAG_08097	0.160667	7	0.17722	8	0.313561	15	1.80095	80	1.95946	83	1.75801	73	2.16615e-12	3.00714	up	[G]	Carbohydrate transport and metabolism	Molecular Function: polygalacturonase activity (GO:0004650);; Biological Process: carbohydrate metabolic process (GO:0005975);;	K01213|3.24e-294|vda:VDAG_08097|K01213 galacturan 1,4-alpha-galacturonidase [EC:3.2.1.67] | (RefSeq) polygalacturonase	Pentose and glucuronate interconversions (ko00040)	--	--	Glycosyl hydrolases family 28	Probable endo-xylogalacturonan hydrolase A OS=Aspergillus flavus (strain ATCC 200026 / FGSC A1120 / NRRL 3357 / JCM 12722 / SRRC 167) OX=332952 GN=xghA PE=3 SV=1	G	Carbohydrate transport and metabolism	polygalacturonase [Verticillium dahliae VdLs.17]	molecular function: catalytic activity (GO:0003824);; biological process: metabolic process (GO:0008152)
gene9009	VDAG_09526	0.352926	22	0.350252	23	0.382324	26	2.38034	152	2.96924	181	3.4085	203	1.15306e-25	2.94519	up	[C]	Energy production and conversion	Molecular Function: oxidoreductase activity (GO:0016491);; Molecular Function: FAD binding (GO:0071949);;	--	--	--	--	FAD binding domain	Bifunctional solanapyrone synthase OS=Alternaria solani OX=48100 GN=sol5 PE=1 SV=1	C	Energy production and conversion	FAD binding domain-containing protein [Verticillium dahliae VdLs.17]	molecular function: catalytic activity (GO:0003824);; molecular function: binding (GO:0005488)
gene5476	VDAG_05652	0.352574	25	0.526001	38	0.382779	29	2.66617	189	3.08948	209	3.77343	250	3.64214e-28	2.84373	up	--	--	--	--	--	--	--	Peptidase family S41	Peptidase S41 family protein ustP OS=Aspergillus flavus (strain ATCC 200026 / FGSC A1120 / NRRL 3357 / JCM 12722 / SRRC 167) OX=332952 GN=ustP PE=1 SV=1	S	Function unknown	uncharacterized protein VDAG_05652 [Verticillium dahliae VdLs.17]	--
gene9010	VDAG_09527	1.18008	58	1.47699	74	1.59679	84	7.24647	362	8.00184	382	8.15856	381	1.34316e-42	2.40955	up	[I]	Lipid transport and metabolism	--	--	--	--	--	Alpha/beta hydrolase family	--	I	Lipid transport and metabolism	hydrolase [Verticillium dahliae VdLs.17]	--
gene5547	VDAG_05715	0.140892	4	1.31542	34	0.602133	17	3.93134	100	3.70919	90	3.32215	79	4.24122e-07	2.31703	up	--	--	--	--	--	--	--	--	--	--	--	uncharacterized protein VDAG_05715 [Verticillium dahliae VdLs.17]	--
gene10237	VDAG_10470	1.8787	87	1.7014	80	1.58027	78	8.44914	396	8.58116	385	7.54727	330	2.05563e-37	2.20348	up	--	--	--	--	--	--	--	Beta-1,3-glucanase	--	G	Carbohydrate transport and metabolism	glucanase B [Verticillium dahliae VdLs.17]	--
gene3698	VDAG_02669	3.58887	64	8.47493	153	4.21691	81	21.6875	392	25.767	445	21.8179	368	4.29755e-07	2.03838	up	--	--	--	--	--	--	--	--	--	--	--	uncharacterized protein VDAG_02669 [Verticillium dahliae VdLs.17]	--
gene8815	VDAG_02273	0.691067	15	0.89323	19	0.888791	20	3.52184	74	3.48752	70	3.62275	71	1.05096e-07	2.02038	up	--	--	Cellular Component: extracellular region (GO:0005576);;	--	--	--	--	Fungal hydrophobin	--	S	Function unknown	uncharacterized protein VDAG_02273 [Verticillium dahliae VdLs.17]	cellular component: cellular anatomical entity (GO:0110165)
gene6658	VDAG_07290	1.17484	52	0.985406	45	0.953602	45	3.47917	156	4.41637	190	4.89893	205	4.97841e-16	1.98171	up	[M]	Cell wall/membrane/envelope biogenesis	Molecular Function: metallocarboxypeptidase activity (GO:0004181);; Molecular Function: zinc ion binding (GO:0008270);;	K08637|1.58e-238|cfj:CFIO01_03620|K08637 carboxypeptidase A4 [EC:3.4.17.-] | (RefSeq) zinc carboxypeptidase	--	[S]	Function unknown	Zinc carboxypeptidase	Metallocarboxypeptidase A OS=Trichophyton rubrum OX=5551 GN=MCPA PE=1 SV=1	O	Posttranslational modification, protein turnover, chaperones	carboxypeptidase B [Verticillium dahliae VdLs.17]	biological process: metabolic process (GO:0008152);; molecular function: catalytic activity (GO:0003824);; molecular function: binding (GO:0005488)
gene8156	VDAG_08282	17.0737	723	16.37	707	15.8787	723	63.0201	2726	62.6308	2591	59.7524	2415	7.96926e-172	1.86829	up	[G]	Carbohydrate transport and metabolism	--	K01053|9.28e-295|vda:VDAG_08282|K01053 gluconolactonase [EC:3.1.1.17] | (RefSeq) lactonohydrolase	Pentose phosphate pathway (ko00030);; Ascorbate and aldarate metabolism (ko00053);; Carbon metabolism (ko01200)	--	--	SMP-30/Gluconolactonase/LRE-like region	--	G	Carbohydrate transport and metabolism	lactonohydrolase [Verticillium dahliae VdLs.17]	--
gene9044	VDAG_09560	2.79182	142	2.87538	149	3.29553	180	12.0505	625	10.2614	509	10.4665	508	9.74064e-39	1.82773	up	[G]	Carbohydrate transport and metabolism	Molecular Function: hydrolase activity, hydrolyzing O-glycosyl compounds (GO:0004553);; Biological Process: carbohydrate metabolic process (GO:0005975);;	K01183|0.0|vda:VDAG_09560|K01183 chitinase [EC:3.2.1.14] | (RefSeq) chitinase	Amino sugar and nucleotide sugar metabolism (ko00520)	[M]	Cell wall/membrane/envelope biogenesis	Glycosyl hydrolases family 18	Chitinase 3 OS=Candida albicans (strain SC5314 / ATCC MYA-2876) OX=237561 GN=CHT3 PE=1 SV=2	G	Carbohydrate transport and metabolism	chitinase [Verticillium dahliae VdLs.17]	molecular function: catalytic activity (GO:0003824);; biological process: metabolic process (GO:0008152)
gene5862	VDAG_09122	5.0382	379	6.31392	484	5.94022	480	19.2253	1475	20.2002	1482	21.3574	1531	4.71923e-87	1.768	up	--	--	--	--	--	--	--	GLEYA domain	--	--	--	uncharacterized protein VDAG_09122 [Verticillium dahliae VdLs.17]	--
gene4714	VDAG_04701	0.823357	16	1.50207	29	1.60817	32	3.28874	62	5.87425	106	4.29175	76	9.70525e-06	1.69746	up	--	--	--	--	--	--	--	Necrosis inducing protein (NPP1)	--	S	Function unknown	necrosis- and ethylene-inducing protein and ethylene inducing peptide [Verticillium dahliae VdLs.17]	--
gene7426	VDAG_03082	1.98922	49	2.64699	66	1.62591	43	7.1167	177	7.79629	185	5.49484	128	3.95141e-10	1.65245	up	--	--	Cellular Component: integral component of membrane (GO:0016021);;	K07034|3.54e-167|vda:VDAG_03082|K07034 uncharacterized protein | (RefSeq) hypothetical protein	--	--	--	GPR1/FUN34/yaaH family	Acetate transporter protein patA OS=Penicillium expansum OX=27334 GN=patA PE=1 SV=1	S	Function unknown	uncharacterized protein VDAG_03082 [Verticillium dahliae VdLs.17]	cellular component: cellular anatomical entity (GO:0110165)
gene9546	VDAG_05994	1.32003	34	1.27942	34	1.6597	46	4.52977	118	4.9016	123	3.31129	81	7.79001e-07	1.52465	up	--	--	Molecular Function: iron ion binding (GO:0005506);; Molecular Function: oxidoreductase activity, acting on paired donors, with incorporation or reduction of molecular oxygen (GO:0016705);; Molecular Function: heme binding (GO:0020037);;	K07824|3.84e-07|fvr:FVEG_10654|K07824 benzoate 4-monooxygenase [EC:1.14.14.92] | (RefSeq) hypothetical protein	--	--	--	--	Cytochrome P450 monooxygenase sdnE OS=Sordaria araneosa OX=573841 GN=sdnE PE=3 SV=1	Q	Secondary metabolites biosynthesis, transport and catabolism	uncharacterized protein VDAG_05994 [Verticillium dahliae VdLs.17]	molecular function: binding (GO:0005488);; biological process: metabolic process (GO:0008152);; molecular function: catalytic activity (GO:0003824)
gene3760	VDAG_02731	1.96737	55	2.6291	74	2.87687	85	6.52928	184	7.80204	210	7.18287	189	2.67341e-11	1.47582	up	--	--	--	--	--	--	--	--	--	--	--	uncharacterized protein VDAG_02731 [Verticillium dahliae VdLs.17]	--
gene10807	VDAG_08502	0.609442	31	0.369029	19	0.594923	33	2.04763	106	1.34735	67	1.06484	52	0.000267106	1.46021	up	--	--	Cellular Component: integral component of membrane (GO:0016021);;	--	--	--	--	--	--	--	--	uncharacterized protein VDAG_08502 [Verticillium dahliae VdLs.17]	cellular component: cellular anatomical entity (GO:0110165)
gene4520	VDAG_04031	3.99874	160	5.59438	227	5.3688	230	11.1927	455	13.7969	537	16.0619	610	3.85457e-19	1.40775	up	--	--	--	--	--	--	--	--	--	--	--	uncharacterized protein VDAG_04031 [Verticillium dahliae VdLs.17]	--
gene8667	VDAG_02130	2.6434	230	3.37392	299	2.18983	205	6.74837	599	6.93652	589	8.48069	704	1.36511e-20	1.38889	up	--	--	Biological Process: cell adhesion (GO:0007155);;	--	--	--	--	Candida agglutinin-like (ALS)	--	S	Function unknown	37S ribosomal protein S5 [Verticillium dahliae VDG1]	biological process: cellular process (GO:0009987);; biological process: biological adhesion (GO:0022610)
gene3849	VDAG_02817	1.4025	56	2.0017	81	1.47462	63	4.91609	200	4.21941	164	3.89168	148	1.08386e-08	1.37848	up	[R]	General function prediction only	Molecular Function: 1-alkyl-2-acetylglycerophosphocholine esterase activity (GO:0003847);; Biological Process: lipid catabolic process (GO:0016042);;	--	--	--	--	Platelet-activating factor acetylhydrolase, isoform II	--	G	Carbohydrate transport and metabolism	PAF acetylhydrolase family protein [Verticillium dahliae VdLs.17]	molecular function: catalytic activity (GO:0003824);; biological process: metabolic process (GO:0008152)
gene1334	VDAG_04553	4.94225	116	6.05689	144	6.4626	162	13.5005	322	14.0739	321	17.2993	385	9.14633e-15	1.31468	up	--	--	--	--	--	--	--	--	--	--	--	uncharacterized protein VDAG_04553 [Verticillium dahliae VdLs.17]	--
gene6989	VDAG_07612	0.209493	13	0.408813	26	0.236962	16	0.737016	46	0.895753	54	0.583976	34	0.00775639	1.30729	up	[I]	Lipid transport and metabolism	Molecular Function: hydrolase activity (GO:0016787);;	K01050|0.0|val:VDBG_05670|K01050 cholinesterase [EC:3.1.1.8] | (RefSeq) para-nitrobenzyl esterase	--	[R]	General function prediction only	Carboxylesterase family	Probable secreted lipase ARB_02369 OS=Arthroderma benhamiae (strain ATCC MYA-4681 / CBS 112371) OX=663331 GN=ARB_02369 PE=1 SV=1	G	Carbohydrate transport and metabolism	acetylcholinesterase [Verticillium dahliae VdLs.17]	molecular function: catalytic activity (GO:0003824)
gene8666	VDAG_02129	42.1332	1198	37.6566	1092	43.2782	1323	96.9826	2817	103.006	2862	109.469	2971	1.24603e-86	1.28655	up	--	--	--	--	--	--	--	--	--	--	--	uncharacterized protein VDAG_02129 [Verticillium dahliae VdLs.17]	--
gene5473	VDAG_05650	4.07625	120	2.75967	83	4.92363	155	9.05825	271	9.85042	282	10.0859	282	4.5841e-10	1.25269	up	[O]	Posttranslational modification, protein turnover, chaperones	Molecular Function: serine-type endopeptidase activity (GO:0004252);;	K01312|5.55e-173|vda:VDAG_05650|K01312 trypsin [EC:3.4.21.4] | (RefSeq) trypsin	--	[E]	Amino acid transport and metabolism	Trypsin	Trypsin OS=Fusarium oxysporum OX=5507 PE=1 SV=1	O	Posttranslational modification, protein turnover, chaperones	trypsin [Verticillium dahliae VdLs.17]	biological process: metabolic process (GO:0008152);; molecular function: catalytic activity (GO:0003824)
gene7793	VDAG_03441	14.6785	392	13.7051	373	14.224	408	33.9263	924	33.3803	869	35.1533	894	1.01114e-37	1.22092	up	--	--	--	--	--	--	--	--	--	--	--	uncharacterized protein VDAG_03441 [Verticillium dahliae VdLs.17]	--
gene8015	VDAG_08141	11.0798	716	11.1172	732	10.4264	724	25.4356	1678	25.8434	1630	26.6653	1644	7.59458e-64	1.21351	up	[IR]	Lipid transport and metabolism;; General function prediction only	Molecular Function: oxidoreductase activity, acting on CH-OH group of donors (GO:0016614);; Molecular Function: flavin adenine dinucleotide binding (GO:0050660);;	K00108|1.57e-110|aalt:CC77DRAFT_1000270|K00108 choline dehydrogenase [EC:1.1.99.1] | (RefSeq) choline dehydrogenase-like protein	Glycine, serine and threonine metabolism (ko00260)	[R]	General function prediction only	GMC oxidoreductase	Dehydrogenase xptC OS=Emericella nidulans (strain FGSC A4 / ATCC 38163 / CBS 112.46 / NRRL 194 / M139) OX=227321 GN=xptC PE=3 SV=1	E	Amino acid transport and metabolism	choline dehydrogenase [Verticillium dahliae VdLs.17]	biological process: metabolic process (GO:0008152);; molecular function: catalytic activity (GO:0003824);; molecular function: binding (GO:0005488)
gene4814	VDAG_04797	7.97738	315	7.10085	286	8.14499	345	17.8692	719	19.4428	749	18.2141	685	8.21494e-29	1.21251	up	[Q]	Secondary metabolites biosynthesis, transport and catabolism	Biological Process: cellular aromatic compound metabolic process (GO:0006725);; Molecular Function: ferric iron binding (GO:0008199);; Cellular Component: integral component of membrane (GO:0016021);; Molecular Function: oxidoreductase activity, acting on single donors with incorporation of molecular oxygen, incorporation of two atoms of oxygen (GO:0016702);;	K15378|2.32e-54|pbn:PADG_11722|K15378 solute carrier family 45, member 1/2/4 | (RefSeq) PADG_04194, PADG_04195; hypothetical protein	--	--	--	Dioxygenase	--	O	Posttranslational modification, protein turnover, chaperones	uncharacterized protein VDAG_04797 [Verticillium dahliae VdLs.17]	biological process: metabolic process (GO:0008152);; biological process: cellular process (GO:0009987);; molecular function: binding (GO:0005488);; cellular component: cellular anatomical entity (GO:0110165);; molecular function: catalytic activity (GO:0003824)
gene6516	VDAG_07157	2.6729	62	2.64213	62	2.65393	66	5.91067	138	6.5176	146	6.75654	148	3.84106e-07	1.21113	up	--	--	--	--	--	--	--	--	--	--	--	uncharacterized protein VDAG_07157 [Verticillium dahliae VdLs.17]	--
gene3973	VDAG_02938	0.902893	24	1.20865	33	0.920703	26	2.8849	77	2.75892	71	1.56772	40	0.00370838	1.19956	up	--	--	--	--	--	--	--	Hydrophobic surface binding protein A	--	S	Function unknown	uncharacterized protein VDAG_02938 [Verticillium dahliae VdLs.17]	--
gene2608	VDAG_05357	6.68025	382	6.55134	382	7.88501	485	15.4778	905	17.9015	1001	16.408	896	4.91773e-31	1.19418	up	[C]	Energy production and conversion	Molecular Function: oxidoreductase activity (GO:0016491);; Molecular Function: FAD binding (GO:0071949);;	K15923|1.60e-21|cfj:CFIO01_03675|K15923 alpha-L-fucosidase 2 [EC:3.2.1.51] | (RefSeq) hypothetical protein	Other glycan degradation (ko00511)	--	--	FAD binding domain	FAD-dependent monooxygenase CTB5 OS=Cercospora beticola OX=122368 GN=CTB5 PE=3 SV=1	C	Energy production and conversion	FAD binding domain-containing protein [Verticillium dahliae VdLs.17]	molecular function: catalytic activity (GO:0003824);; molecular function: binding (GO:0005488)
gene10192	VDAG_10515	3.80832	52	3.39084	47	2.59387	38	9.61955	133	5.65411	75	7.72836	100	0.000254168	1.18612	up	--	--	--	--	--	--	--	--	--	--	--	uncharacterized protein VDAG_10515 [Verticillium dahliae VdLs.17]	--
gene3867	VDAG_02835	4.45567	114	4.17171	108	3.95844	108	9.75337	253	8.79475	219	10.4383	253	4.17835e-10	1.15946	up	--	--	--	--	--	--	--	--	--	--	--	uncharacterized protein VDAG_02835 [Verticillium dahliae VdLs.17]	--
gene7668	VDAG_03318	13.3011	606	12.9374	600	11.1633	546	29.6246	1377	28.9782	1288	27.2449	1184	1.75112e-37	1.15715	up	--	--	Molecular Function: nucleotide binding (GO:0000166);; Molecular Function: adenyl-nucleotide exchange factor activity (GO:0000774);; Molecular Function: molecular_function (GO:0003674);; Molecular Function: binding (GO:0005488);; Cellular Component: cellular_component (GO:0005575);; Cellular Component: intracellular (GO:0005622);; Cellular Component: obsolete cell (GO:0005623);; Cellular Component…	K14001|2.65e-318|vda:VDAG_03318|K14001 nucleotide exchange factor SIL1 | (RefSeq) nucleotide exchange factor SIL1	Protein processing in endoplasmic reticulum (ko04141)	--	--	--	Nucleotide exchange factor SIL1 OS=Debaryomyces hansenii (strain ATCC 36239 / CBS 767 / JCM 1990 / NBRC 0083 / IGC 2968) OX=284592 GN=SIL1 PE=3 SV=2	O	Posttranslational modification, protein turnover, chaperones	nucleotide exchange factor SIL1 [Verticillium dahliae VdLs.17]	molecular function: binding (GO:0005488);; biological process: biological regulation (GO:0065007);; molecular function: molecular function regulator (GO:0098772);; cellular component: intracellular (GO:0005622);; cellular component: cellular anatomical entity (GO:0110165);; biological process: cellular process (GO:0009987);; biological process: localization (GO:0051179)
gene9718	VDAG_06162	0.494677	30	0.401396	25	0.374666	25	1.22031	76	0.976248	58	0.725994	42	0.00528872	1.1556	up	--	--	--	--	--	--	--	--	--	S	Function unknown	uncharacterized protein VDAG_06162 [Verticillium dahliae VdLs.17]	--
gene183	VDAG_00987	0.494267	24	0.620834	31	0.351783	19	1.22369	61	0.917377	44	1.21942	57	0.00704664	1.1502	up	--	--	Biological Process: polysaccharide biosynthetic process (GO:0000271);; Cellular Component: storage vacuole (GO:0000322);; Cellular Component: lytic vacuole (GO:0000323);; Cellular Component: fungal-type vacuole (GO:0000324);; Molecular Function: molecular_function (GO:0003674);; Molecular Function: catalytic activity (GO:0003824);; Molecular Function: 1,3-beta-D-glucan synthase activity (GO:00038…	--	--	--	--	Putative TOS1-like glycosyl hydrolase (DUF2401)	PGA52-like protein ARB_06390 OS=Arthroderma benhamiae (strain ATCC MYA-4681 / CBS 112371) OX=663331 GN=ARB_06390 PE=3 SV=1	S	Function unknown	TOS1 protein [Verticillium dahliae VdLs.17]	biological process: metabolic process (GO:0008152);; cellular component: intracellular (GO:0005622);; cellular component: cellular anatomical entity (GO:0110165);; molecular function: catalytic activity (GO:0003824);; biological process: cellular process (GO:0009987)
gene7056	VDAG_07677	9.1899	310	9.08807	312	9.64603	349	20.2267	696	21.3293	702	22.1715	713	2.12004e-27	1.14693	up	--	--	Cellular Component: integral component of membrane (GO:0016021);;	--	--	--	--	--	Protein CAP22 OS=Colletotrichum gloeosporioides OX=474922 GN=CAP22 PE=2 SV=1	--	--	uncharacterized protein VDAG_07677 [Verticillium dahliae VdLs.17]	cellular component: cellular anatomical entity (GO:0110165)
gene5549	VDAG_05717	1.18183	27	2.22567	51	1.02492	25	3.42985	78	3.17232	69	3.52337	75	0.00316874	1.1284	up	--	--	--	--	--	--	--	Domain of unknown function (DUF4360)	Uncharacterized secreted protein ARB_07590 OS=Arthroderma benhamiae (strain ATCC MYA-4681 / CBS 112371) OX=663331 GN=ARB_07590 PE=1 SV=1	S	Function unknown	uncharacterized protein VDAG_05717 [Verticillium dahliae VdLs.17]	--
gene8380	VDAG_01852	12.0284	177	11.5463	173	12.057	190	25.3684	380	30.5221	437	24.5472	343	7.69352e-14	1.1283	up	--	--	--	--	--	--	--	Cerato-platanin	Protein SnodProt1 OS=Phaeosphaeria nodorum (strain SN15 / ATCC MYA-4574 / FGSC 10173) OX=321614 GN=SNOG_13722 PE=2 SV=1	S	Function unknown	SnodProt1 [Verticillium dahliae VdLs.17]	--
gene4771	VDAG_04755	1.67874	72	2.29547	100	2.99448	137	5.39992	235	5.37436	224	4.94035	201	2.80468e-07	1.12723	up	--	--	Molecular Function: lyase activity (GO:0016829);; Cellular Component: periplasmic space (GO:0042597);;	--	--	--	--	Alginate lyase	--	S	Function unknown	uncharacterized protein VDAG_04755 [Verticillium dahliae VdLs.17]	molecular function: catalytic activity (GO:0003824);; cellular component: cellular anatomical entity (GO:0110165)
gene2328	VDAG_00600	0.597821	23	2.28203	87	0.863229	35	3.03271	115	2.92658	106	2.55651	91	0.00597332	1.12638	up	--	--	Molecular Function: hydrolase activity, acting on ester bonds (GO:0016788);;	--	--	--	--	GDSL-like Lipase/Acylhydrolase	Acetylesterase OS=Hypocrea jecorina OX=51453 GN=aes1 PE=1 SV=1	O	Posttranslational modification, protein turnover, chaperones	acetyl esterase [Verticillium dahliae VdLs.17]	molecular function: catalytic activity (GO:0003824)
gene6493	VDAG_07135	1.82224	75	1.78891	75	2.35563	104	4.41046	185	3.36723	135	5.64372	221	5.93029e-06	1.12216	up	[G]	Carbohydrate transport and metabolism	Molecular Function: starch binding (GO:2001070);;	K00516|1.73e-272|vda:VDAG_07135|K00516 lytic starch monooxygenase [EC:1.14.99.55] | (RefSeq) starch binding domain-containing protein	--	--	--	Starch binding domain	Glucoamylase OS=Neurospora crassa (strain ATCC 24698 / 74-OR23-1A / CBS 708.71 / DSM 1257 / FGSC 987) OX=367110 GN=gla-1 PE=1 SV=3	S	Function unknown	starch binding domain-containing protein [Verticillium dahliae VdLs.17]	molecular function: binding (GO:0005488)
gene4197	VDAG_03722	7.25733	367	6.91073	356	6.19204	336	14.2871	737	14.0181	691	17.1474	826	6.88637e-22	1.11386	up	--	--	Cellular Component: integral component of membrane (GO:0016021);;	K10080|0.0|vda:VDAG_03722|K10080 lectin, mannose-binding 1 | (RefSeq) hypothetical protein	Protein processing in endoplasmic reticulum (ko04141)	--	--	Legume-like lectin family	--	U	Intracellular trafficking, secretion, and vesicular transport	uncharacterized protein VDAG_03722 [Verticillium dahliae VdLs.17]	cellular component: cellular anatomical entity (GO:0110165)
gene1871	VDAG_00153	2.74053	99	4.49901	166	3.9206	152	9.45149	348	8.45724	298	6.97571	240	4.21969e-08	1.11313	up	--	--	--	K23010|5.24e-266|vda:VDAG_00153|K23010 metalloendopeptidase OMA1, mitochondrial [EC:3.4.24.-] | (RefSeq) hypothetical protein	--	--	--	Methyltransferase domain	Methyltransferase pytC OS=Aspergillus terreus OX=33178 GN=pytC PE=2 SV=1	H	Coenzyme transport and metabolism	uncharacterized protein VDAG_00153 [Verticillium dahliae VdLs.17]	--
gene2534	VDAG_00801	0.543715	23	0.618317	27	0.506389	23	1.22644	53	1.11433	46	1.36734	56	0.00783042	1.11066	up	[E]	Amino acid transport and metabolism	Cellular Component: extracellular region (GO:0005576);; Biological Process: carbohydrate metabolic process (GO:0005975);; Molecular Function: cellulose binding (GO:0030248);;	K01179|1.11e-13|smp:SMAC_01445|K01179 endoglucanase [EC:3.2.1.4] | (RefSeq) uncharacterized protein	Starch and sucrose metabolism (ko00500)	--	--	Fungal cellulose binding domain	4-O-methyl-glucuronoyl methylesterase OS=Podospora anserina (strain S / ATCC MYA-4624 / DSM 980 / FGSC 10383) OX=515849 GN=ge1 PE=1 SV=1	O	Posttranslational modification, protein turnover, chaperones	Cip2 [Verticillium dahliae VdLs.17]	cellular component: cellular anatomical entity (GO:0110165);; biological process: metabolic process (GO:0008152);; molecular function: binding (GO:0005488)
gene879	VDAG_04109	7.61733	539	8.65659	624	8.05159	612	17.757	1282	16.864	1165	18.8309	1271	3.65572e-37	1.09248	up	--	--	--	--	--	--	--	--	--	--	--	uncharacterized protein VDAG_04109 [Verticillium dahliae VdLs.17]	--
gene3859	VDAG_02827	6.07147	323	5.11606	278	6.30031	361	11.5958	630	13.2136	687	13.358	679	4.22987e-20	1.08061	up	[C]	Energy production and conversion	Molecular Function: oxidoreductase activity (GO:0016491);; Molecular Function: FAD binding (GO:0071949);;	--	--	--	--	FAD binding domain	FAD-linked oxidoreductase chyH OS=Penicillium rubens (strain ATCC 28089 / DSM 1075 / NRRL 1951 / Wisconsin 54-1255) OX=500485 GN=chyH PE=3 SV=1	C	Energy production and conversion	uncharacterized protein VDAG_02827 [Verticillium dahliae VdLs.17]	molecular function: catalytic activity (GO:0003824);; molecular function: binding (GO:0005488)
gene7849	VDAG_03495	2.53732	128	2.21856	114	2.64613	144	5.19156	267	5.69041	280	5.261	253	5.8839e-10	1.07792	up	[C]	Energy production and conversion	Molecular Function: oxidoreductase activity (GO:0016491);; Molecular Function: FAD binding (GO:0071949);;	K15923|2.00e-37|cfj:CFIO01_03675|K15923 alpha-L-fucosidase 2 [EC:3.2.1.51] | (RefSeq) hypothetical protein	Other glycan degradation (ko00511)	--	--	FAD binding domain	FAD-linked oxidoreductase OXR1 OS=Magnaporthe oryzae (strain 70-15 / ATCC MYA-4617 / FGSC 8958) OX=242507 GN=OXR1 PE=1 SV=1	C	Energy production and conversion	FAD binding domain-containing protein [Verticillium dahliae VdLs.17]	molecular function: catalytic activity (GO:0003824);; molecular function: binding (GO:0005488)
gene5137	VDAG_04979	5.42576	400	4.91321	369	4.77902	379	10.748	809	11.0602	796	11.0517	777	1.79313e-26	1.07684	up	--	--	Cellular Component: integral component of membrane (GO:0016021);;	K06009|2.97e-15|tpf:TPHA_0A01580|K06009 yapsin 1/2 [EC:3.4.23.41] | (RefSeq) TPHA0A01580; hypothetical protein	MAPK signaling pathway - yeast (ko04011)	[O]	Posttranslational modification, protein turnover, chaperones	Eukaryotic aspartyl protease	Probable aspartic-type endopeptidase OPSB OS=Trichophyton verrucosum (strain HKI 0517) OX=663202 GN=OPSB PE=3 SV=1	O	Posttranslational modification, protein turnover, chaperones	secreted aspartic proteinase [Verticillium dahliae VdLs.17]	cellular component: cellular anatomical entity (GO:0110165)
gene4104	VDAG_03633	6.65226	426	6.39339	417	5.39417	371	12.6749	828	11.4646	716	15.4316	942	1.38657e-17	1.05717	up	[P]	Inorganic ion transport and metabolism	Molecular Function: arylsulfatase activity (GO:0004065);; Biological Process: phenol-containing compound metabolic process (GO:0018958);;	K01137|6.64e-247|psco:LY89DRAFT_682887|K01137 N-acetylglucosamine-6-sulfatase [EC:3.1.6.14] | (RefSeq) Arylsulphatase	Glycosaminoglycan degradation (ko00531)	[G]	Carbohydrate transport and metabolism	Sulfatase	--	G	Carbohydrate transport and metabolism	arylsulfatase [Verticillium dahliae VdLs.17]	molecular function: catalytic activity (GO:0003824);; biological process: metabolic process (GO:0008152);; biological process: cellular process (GO:0009987)
gene2663	VDAG_05410	6.89915	417	5.57314	343	7.77465	505	13.4114	827	13.9675	824	15.4882	893	9.49354e-19	1.03739	up	[I]	Lipid transport and metabolism	Molecular Function: hydrolase activity (GO:0016787);;	K01049|4.95e-243|bor:COCMIDRAFT_31696|K01049 acetylcholinesterase [EC:3.1.1.7] | (RefSeq) hypothetical protein	Glycerophospholipid metabolism (ko00564)	[T]	Signal transduction mechanisms	Carboxylesterase family	Probable secreted lipase ARB_02369 OS=Arthroderma benhamiae (strain ATCC MYA-4681 / CBS 112371) OX=663331 GN=ARB_02369 PE=1 SV=1	G	Carbohydrate transport and metabolism	lipase [Verticillium dahliae VdLs.17]	molecular function: catalytic activity (GO:0003824)
gene3763	VDAG_02734	0.847269	36	1.18446	51	1.40069	64	2.45213	106	2.77237	114	1.98192	80	0.00115257	1.02062	up	--	--	--	--	--	--	--	--	--	--	--	uncharacterized protein VDAG_02734 [Verticillium dahliae VdLs.17]	--

## Sheet: Non-classical secreted proetins
#ID	gene_name	V592-1_FPKM	V592-1_count	V592-2_FPKM	V592-2_count	V592-3_FPKM	V592-3_count	VdSOX-1_FPKM	VdSOX-1_count	VdSOX-2_FPKM	VdSOX-2_count	VdSOX-3_FPKM	VdSOX-3_count	FDR	log2FC	regulated	COG_class	COG_class_annotation	GO_annotation	KEGG_annotation	KEGG_pathway_annotation	KOG_class	KOG_class_annotation	Pfam_annotation	Swiss_Prot_annotation	eggNOG_class	eggNOG_class_annotation	NR_annotation	GO_second_level_annotation
gene9059	VDAG_09575	0.266557	9	0.322974	10	0.055809	2	1.80499	56	2.05147	61	2.23642	65	1.49494e-09	3.13226	up	[I]	Lipid transport and metabolism	Molecular Function: serine-type peptidase activity (GO:0008236);;	--	--	--	--	alpha/beta hydrolase fold	--	I	Lipid transport and metabolism	esterase/lipase [Verticillium dahliae VdLs.17]	biological process: metabolic process (GO:0008152);; molecular function: catalytic activity (GO:0003824)
gene5398	VDAG_05237	0.685416	25	0.709244	27	0.7282	29	5.37357	201	4.98568	178	4.34215	152	2.34044e-24	2.73682	up	[R]	General function prediction only	--	--	--	--	--	Bacterial transferase hexapeptide (six repeats)	--	E	Amino acid transport and metabolism	nodulation protein L [Verticillium dahliae VdLs.17]	--
gene2516	VDAG_00783	0.070612	7	0.160335	16	0.063108	7	0.433026	42	0.557231	51	0.43351	39	4.99973e-05	2.15921	up	--	--	--	--	--	--	--	--	--	--	--	uncharacterized protein VDAG_00783 [Verticillium dahliae VdLs.17]	--
gene3993	VDAG_02958	30.4186	1021	34.3497	1175	34.225	1235	136.061	4665	136.557	4478	132.565	4247	2.34016e-271	1.99061	up	[F]	Nucleotide transport and metabolism	Molecular Function: guanylate kinase activity (GO:0004385);;	K00942|5.12e-136|vda:VDAG_02958|K00942 guanylate kinase [EC:2.7.4.8] | (RefSeq) guanylate kinase	Purine metabolism (ko00230)	[F]	Nucleotide transport and metabolism	Guanylate kinase	Guanylate kinase OS=Schizosaccharomyces pombe (strain 972 / ATCC 24843) OX=284812 GN=SPBC1198.05 PE=3 SV=1	G	Carbohydrate transport and metabolism	guanylate kinase [Verticillium dahliae VdLs.17]	biological process: metabolic process (GO:0008152);; biological process: cellular process (GO:0009987);; molecular function: catalytic activity (GO:0003824)
NewGene_697	--	0.125594	9	0.150192	10	0.253066	18	0.566731	38	0.673453	43	0.977704	60	9.13942e-05	1.96748	up	--	--	--	--	--	--	--	--	--	--	--	--	--
gene6982	VDAG_07605	19.447	510	20.3353	544	25.6459	723	87.6802	2349	89.97	2305	85.9145	2151	3.69397e-118	1.96652	up	--	--	--	--	--	--	--	--	--	--	--	uncharacterized protein VDAG_07605 [Verticillium dahliae VdLs.17]	--
gene9725	VDAG_06168	1.53694	77	1.59434	81	1.43056	77	5.85026	298	6.12641	298	6.38008	303	9.48357e-28	1.96047	up	--	--	--	--	--	--	--	--	--	--	--	uncharacterized protein VDAG_06168 [Verticillium dahliae VdLs.17]	--
gene4360	VDAG_03881	1.34156	40	0.482982	15	1.32664	42	4.61606	138	4.48835	128	3.03728	85	1.15539e-07	1.88031	up	--	--	--	--	--	--	--	--	--	S	Function unknown	allergen [Verticillium dahliae VdLs.17]	--
gene7198	VDAG_08918	12.7397	239	14.0174	268	11.732	237	52.7756	1011	47.3064	867	45.3678	812	5.23867e-60	1.87653	up	--	--	--	--	--	--	--	--	--	--	--	uncharacterized protein VDAG_08918 [Verticillium dahliae VdLs.17]	--
gene7601	VDAG_03253	2.02719	40	1.51636	31	0.724337	16	4.57186	92	5.70011	110	5.35445	101	2.70576e-07	1.81514	up	--	--	--	--	--	--	--	AAA domain	--	S	Function unknown	uncharacterized protein VDAG_03253 [Verticillium dahliae VdLs.17]	--
NewGene_1481	--	0.549237	60	0.563216	58	0.714713	82	1.92316	224	2.29434	248	2.07543	206	2.80311e-17	1.78998	up	--	--	--	--	--	--	--	--	--	--	--	hypothetical protein VDGE_30773 [Verticillium dahliae]	--
gene7820	VDAG_03467	111.695	4407	109.835	4418	113.483	4812	386.403	15575	385.205	14849	374.537	14106	0	1.73239	up	--	--	--	--	--	[E]	Amino acid transport and metabolism	Serine hydrolase (FSH1)	--	S	Function unknown	uncharacterized protein VDAG_03467 [Verticillium dahliae VdLs.17]	--
gene8782	VDAG_02241	0.927432	109	0.832489	100	0.766274	97	2.60262	313	2.81255	323	2.99102	336	2.94564e-23	1.69148	up	--	--	Molecular Function: peroxidase activity (GO:0004601);; Molecular Function: iron ion binding (GO:0005506);; Biological Process: response to oxidative stress (GO:0006979);; Molecular Function: oxidoreductase activity, acting on paired donors, with incorporation or reduction of molecular oxygen (GO:0016705);; Molecular Function: heme binding (GO:0020037);;	K17862|0.0|vda:VDAG_02241|K17862 linoleate 10R-lipoxygenase [EC:1.13.11.62] | (RefSeq) linoleate diol synthase	Linoleic acid metabolism (ko00591)	[R]	General function prediction only	Animal haem peroxidase	Linoleate 10R-lipoxygenase OS=Neosartorya fumigata (strain ATCC MYA-4609 / Af293 / CBS 101355 / FGSC A1100) OX=330879 GN=ppoC PE=1 SV=2	E	Amino acid transport and metabolism	linoleate diol synthase [Verticillium dahliae VdLs.17]	biological process: metabolic process (GO:0008152);; biological process: cellular process (GO:0009987);; biological process: response to stimulus (GO:0050896);; biological process: detoxification (GO:0098754);; molecular function: catalytic activity (GO:0003824);; molecular function: antioxidant activity (GO:0016209);; molecular function: binding (GO:0005488)
NewGene_1047	--	0.512782	15	0.344225	11	0.457398	16	1.59927	52	1.60292	50	1.10647	31	0.000653471	1.68613	up	--	--	--	--	--	--	--	--	--	--	--	--	--
gene2785	VDAG_05529	0.450747	12	0.799983	22	0.16966	5	1.43079	39	1.71455	45	1.49761	38	0.0032842	1.65935	up	--	--	--	--	--	--	--	--	--	--	--	uncharacterized protein VDAG_05529 [Verticillium dahliae VdLs.17]	--
gene6959	VDAG_07582	0.923651	24	0.731458	20	0.957782	27	2.59599	69	2.21855	57	3.65314	91	1.73761e-05	1.64093	up	--	--	--	--	--	--	--	--	--	--	--	uncharacterized protein VDAG_07582 [Verticillium dahliae VdLs.17]	--
gene4787	VDAG_04771	4.60086	89	3.11285	62	4.15619	87	12.9053	255	14.5396	275	10.4221	193	6.9739e-14	1.62671	up	--	--	--	--	--	--	--	CVNH domain	--	S	Function unknown	uncharacterized protein VDAG_04771 [Verticillium dahliae VdLs.17]	--
gene10056	VDAG_06804	1.54202	58	1.74137	67	1.45217	59	3.83941	147	5.01334	184	6.08915	218	4.25922e-11	1.60455	up	--	--	Molecular Function: DNA binding (GO:0003677);; Cellular Component: nucleus (GO:0005634);;	--	--	[B]	Chromatin structure and dynamics	Chromo (CHRromatin Organisation MOdifier) domain	--	B	Chromatin structure and dynamics	uncharacterized protein VDAG_06804 [Verticillium dahliae VdLs.17]	molecular function: binding (GO:0005488);; cellular component: intracellular (GO:0005622);; cellular component: cellular anatomical entity (GO:0110165)
gene2247	VDAG_00521	0.398415	13	0.682853	21	0.486366	16	1.18733	37	1.84287	55	1.84427	54	0.000740272	1.57431	up	--	--	--	--	--	--	--	--	--	--	--	uncharacterized protein VDAG_00521 [Verticillium dahliae VdLs.17]	--
gene6200	VDAG_09999	1.31173	42	0.570243	19	1.24409	43	3.13011	103	3.72548	117	2.58141	79	9.01408e-06	1.54946	up	--	--	--	--	--	--	--	--	--	--	--	uncharacterized protein VDAG_09999 [Verticillium dahliae VdLs.17]	--
gene6541	VDAG_07179	5.16451	376	5.22169	387	5.53644	433	14.2582	1058	15.4517	1097	16.8136	1166	1.2273e-57	1.50079	up	[J]	Translation, ribosomal structure and biogenesis	Molecular Function: transferase activity (GO:0016740);; Molecular Function: hydrolase activity (GO:0016787);;	K14026|6.56e-142|npa:UCRNP2_9639|K14026 SEL1 protein | (RefSeq) putative ubiquitin-protein ligase sel1 protein	Protein processing in endoplasmic reticulum (ko04141)	[J]	Translation, ribosomal structure and biogenesis	Amidase	Glutamyl-tRNA(Gln) amidotransferase subunit A, mitochondrial OS=Candida albicans (strain SC5314 / ATCC MYA-2876) OX=237561 GN=HER2 PE=3 SV=2	J	Translation, ribosomal structure and biogenesis	glutamyl-tRNA(Gln) amidotransferase subunit A [Verticillium dahliae VdLs.17]	molecular function: catalytic activity (GO:0003824)
gene9101	VDAG_09616	46.4721	671	43.4769	640	44.7757	695	127.661	1882	133.143	1877	126.271	1739	1.14242e-94	1.47935	up	--	--	--	--	--	--	--	--	--	--	--	uncharacterized protein VDAG_09616 [Verticillium dahliae VdLs.17]	--
gene8694	VDAG_02155	55.2744	643	67.8911	805	52.5464	657	184.95	2196	152.884	1736	150.122	1665	3.53815e-44	1.43191	up	--	--	--	--	--	--	--	--	--	--	--	uncharacterized protein VDAG_02155 [Verticillium dahliae VdLs.17]	--
gene9813	VDAG_06255	5.1293	73	4.54472	66	5.60918	86	14.1262	204	13.3793	185	15.1116	204	1.33096e-11	1.42543	up	--	--	--	--	--	--	--	--	--	--	--	uncharacterized protein VDAG_06255 [Verticillium dahliae VdLs.17]	--
gene6741	VDAG_07370	5.76705	215	7.15291	272	7.55631	302	17.5382	667	19.3951	705	19.7053	700	8.225e-32	1.4221	up	--	--	--	K03787|6.51e-38|fox:FOXG_21887|K03787 5'-nucleotidase [EC:3.1.3.5] | (RefSeq) hypothetical protein	Purine metabolism (ko00230);; Pyrimidine metabolism (ko00240);; Nicotinate and nicotinamide metabolism (ko00760)	--	--	--	--	--	--	uncharacterized protein VDAG_07370 [Verticillium dahliae VdLs.17]	--
gene9011	VDAG_09528	1.81605	137	1.25047	96	1.99336	162	3.86152	297	4.46669	329	5.49035	395	4.68808e-13	1.40132	up	[HC]	Coenzyme transport and metabolism;; Energy production and conversion	Molecular Function: FAD binding (GO:0071949);;	K00698|3.62e-31|bor:COCMIDRAFT_39046|K00698 chitin synthase [EC:2.4.1.16] | (RefSeq) glycosyltransferase family 2 protein	Amino sugar and nucleotide sugar metabolism (ko00520)	--	--	FAD binding domain	FAD-dependent monooxygenase ATEG_03635 OS=Aspergillus terreus (strain NIH 2624 / FGSC A1156) OX=341663 GN=ATEG_03635 PE=1 SV=1	S	Function unknown	uncharacterized protein VDAG_09528 [Verticillium dahliae VdLs.17]	molecular function: binding (GO:0005488)
gene8973	VDAG_09492	0.562898	23	0.489489	20	0.378082	17	1.01252	42	1.67291	66	1.13822	44	0.00249829	1.36268	up	[Q]	Secondary metabolites biosynthesis, transport and catabolism	Molecular Function: oxidoreductase activity (GO:0016491);; Molecular Function: metal ion binding (GO:0046872);;	--	--	--	--	non-haem dioxygenase in morphine synthesis N-terminal	--	Q	Secondary metabolites biosynthesis, transport and catabolism	2-oxoglutarate-dependent ethylene/succinate-forming enzyme [Verticillium dahliae VdLs.17]	molecular function: catalytic activity (GO:0003824);; molecular function: binding (GO:0005488)
gene854	VDAG_04085	75.4164	3034	70.3175	2884	74.4478	3219	199.738	8209	186.537	7332	196.698	7553	2.06464e-191	1.36266	up	--	--	Biological Process: reproduction (GO:0000003);; Biological Process: microtubule cytoskeleton organization (GO:0000226);; Biological Process: regulation of protein phosphorylation (GO:0001932);; Biological Process: negative regulation of protein phosphorylation (GO:0001933);; Biological Process: developmental process involved in reproduction (GO:0003006);; Molecular Function: molecular_function (G…	K12666|4.04e-127|fox:FOXG_17899|K12666 oligosaccharyltransferase complex subunit alpha (ribophorin I) | (RefSeq) hypothetical protein	N-Glycan biosynthesis (ko00510);; Various types of N-glycan biosynthesis (ko00513);; Protein processing in endoplasmic reticulum (ko04141)	--	--	Eisosome component PIL1	Sphingolipid long chain base-responsive protein LSP1 OS=Saccharomyces cerevisiae (strain ATCC 204508 / S288c) OX=559292 GN=LSP1 PE=1 SV=1	S	Function unknown	sphingolipid long chain base-responsive protein PIL1 [Verticillium dahliae VdLs.17]	biological process: reproduction (GO:0000003);; biological process: cellular process (GO:0009987);; biological process: biological regulation (GO:0065007);; biological process: reproductive process (GO:0022414);; biological process: developmental process (GO:0032502);; molecular function: binding (GO:0005488);; cellular component: intracellular (GO:0005622);; cellular component: cellular anatomic…
gene10280	VDAG_10391	1.10312	31	1.47944	43	1.73806	53	3.3879	97	4.24036	117	3.67453	99	1.05614e-05	1.3327	up	[J]	Translation, ribosomal structure and biogenesis	Molecular Function: nucleotide binding (GO:0000166);; Molecular Function: aminoacyl-tRNA ligase activity (GO:0004812);; Molecular Function: alanine-tRNA ligase activity (GO:0004813);; Molecular Function: ATP binding (GO:0005524);; Biological Process: alanyl-tRNA aminoacylation (GO:0006419);; Biological Process: tRNA aminoacylation (GO:0043039);;	K07050|1.52e-07|yli:YALI0E04246g|K07050 misacylated tRNA(Ala) deacylase [EC:3.1.1.-] | (RefSeq) YALI0E04246p	--	--	--	tRNA synthetases class II (A)	--	J	Translation, ribosomal structure and biogenesis	uncharacterized protein VDAG_10391 [Verticillium dahliae VdLs.17]	molecular function: binding (GO:0005488);; molecular function: catalytic activity (GO:0003824);; biological process: metabolic process (GO:0008152);; biological process: cellular process (GO:0009987)
gene5365	VDAG_05204	1.19854	38	2.06693	66	2.4179	81	3.8344	122	4.64833	141	6.41117	190	5.38755e-06	1.32964	up	--	--	--	--	--	--	--	--	--	--	--	uncharacterized protein VDAG_05204 [Verticillium dahliae VdLs.17]	--
gene3929	VDAG_02894	6.03104	117	4.44123	88	6.30271	132	16.6338	330	13.1987	250	13.5515	251	1.23281e-11	1.32737	up	--	--	Cellular Component: integral component of membrane (GO:0016021);;	--	--	--	--	--	--	--	--	uncharacterized protein VDAG_02894 [Verticillium dahliae VdLs.17]	cellular component: cellular anatomical entity (GO:0110165)
gene8312	VDAG_01784	0.656648	38	0.501679	30	0.281879	18	1.40904	83	1.35039	76	0.945002	52	0.00123929	1.30648	up	--	--	Molecular Function: catalytic activity (GO:0003824);; Biological Process: base-excision repair (GO:0006284);;	K01741|4.95e-104|afm:AFUA_6G03760|K01741 DNA-(apurinic or apyrimidinic site) lyase [EC:4.2.99.18] | (RefSeq) HhH-GPD family base excision DNA repair protein	--	--	--	HhH-GPD superfamily base excision DNA repair protein	--	L	Replication, recombination and repair	HhH-GPD family base excision DNA repair protein [Verticillium dahliae VdLs.17]	molecular function: catalytic activity (GO:0003824);; biological process: metabolic process (GO:0008152);; biological process: cellular process (GO:0009987);; biological process: response to stimulus (GO:0050896)
gene171	VDAG_00975	0.375637	24	0.276376	18	0.345731	23	0.617071	39	1.03014	63	0.901539	54	0.0032949	1.29051	up	--	--	Molecular Function: ubiquitin-protein transferase activity (GO:0004842);; Molecular Function: metal ion binding (GO:0046872);;	K11968|1.82e-24|pno:SNOG_08003|K11968 ariadne-1 [EC:2.3.2.31] | (RefSeq) hypothetical protein	--	[O]	Posttranslational modification, protein turnover, chaperones	IBR domain, a half RING-finger domain	--	O	Posttranslational modification, protein turnover, chaperones	IBR domain-containing protein [Verticillium dahliae VdLs.17]	molecular function: catalytic activity (GO:0003824);; molecular function: binding (GO:0005488)
gene3545	VDAG_02520	5.76668	146	4.91754	127	7.69166	209	13.5284	349	15.6966	387	17.194	414	1.3845e-13	1.28732	up	[S]	Function unknown	--	K09958|5.67e-118|vda:VDAG_02520|K09958 uncharacterized protein | (RefSeq) response regulator receiver domain-containing protein	--	--	--	Protein of unknown function (DUF1348)	--	S	Function unknown	response regulator receiver domain-containing protein [Verticillium dahliae VdLs.17]	--
gene5966	VDAG_09226	62.595	3591	60.2129	3521	65.2165	4020	152.401	8930	159.442	8935	158.637	8686	7.28868e-228	1.28039	up	[O]	Posttranslational modification, protein turnover, chaperones	Cellular Component: plasma membrane (GO:0005886);;	K17286|1.86e-269|vda:VDAG_09226|K17286 erythrocyte band 7 integral membrane protein | (RefSeq) erythrocyte band 7 integral membrane protein	--	[C]	Energy production and conversion	SPFH domain / Band 7 family	Uncharacterized protein C16G5.07c OS=Schizosaccharomyces pombe (strain 972 / ATCC 24843) OX=284812 GN=SPBC16G5.07c PE=3 SV=1	C	Energy production and conversion	erythrocyte band 7 integral membrane protein [Verticillium dahliae VdLs.17]	cellular component: cellular anatomical entity (GO:0110165)
gene346	VDAG_01147	17.1451	351	22.7588	474	18.5678	408	44.6533	932	49.6544	992	49.5198	966	4.13872e-31	1.25476	up	--	--	Cellular Component: integral component of membrane (GO:0016021);;	--	--	--	--	PLAC8 family	--	S	Function unknown	DUF614 domain-containing protein [Verticillium dahliae VdLs.17]	cellular component: cellular anatomical entity (GO:0110165)
gene2014	VDAG_00294	46.5139	848	45.9323	853	39.8046	780	110.735	2061	111.669	1988	101.356	1763	6.01628e-56	1.24994	up	--	--	--	--	--	--	--	Protein of unknown function (DUF3602)	--	S	Function unknown	uncharacterized protein VDAG_00294 [Verticillium dahliae VdLs.17]	--
gene3595	VDAG_02570	1.6943	62	1.87135	69	0.941006	37	3.46896	128	4.61655	163	2.89287	100	6.64741e-05	1.23401	up	--	--	Cellular Component: integral component of membrane (GO:0016021);;	--	--	--	--	--	--	--	--	uncharacterized protein VDAG_02570 [Verticillium dahliae VdLs.17]	cellular component: cellular anatomical entity (GO:0110165)
gene8668	VDAG_02131	4.08597	321	4.11326	329	4.11337	347	9.98167	799	9.29246	712	9.93058	743	6.14861e-31	1.20188	up	--	--	--	--	--	--	--	--	--	--	--	uncharacterized protein VDAG_02131 [Verticillium dahliae VdLs.17]	--
gene7317	VDAG_09035	54.5026	3429	53.6223	3439	54.5848	3690	128.868	8281	125.139	7691	125.26	7521	8.12761e-187	1.17878	up	--	--	Cellular Component: monopolin complex (GO:0033551);;	K05285|1.23e-27|tve:TRV_00999|K05285 GPI ethanolamine phosphate transferase 1 [EC:2.7.-.-] | (RefSeq) hypothetical protein	Glycosylphosphatidylinositol (GPI)-anchor biosynthesis (ko00563)	--	--	Chromosome segregation protein Csm1/Pcs1	--	S	Function unknown	uncharacterized protein VDAG_09035 [Verticillium dahliae VdLs.17]	cellular component: protein-containing complex (GO:0032991)
NewGene_1085	--	1.29956	24	3.21352	59	1.81814	37	4.71418	85	5.09604	88	5.41862	92	0.00110328	1.16974	up	--	--	--	--	--	--	--	--	--	--	--	--	--
gene9270	VDAG_06366	2.44005	174	3.39534	246	3.00108	229	6.95252	505	6.23135	433	7.28359	494	9.31248e-16	1.16868	up	--	--	Cellular Component: cellular_component (GO:0005575);; Cellular Component: intracellular (GO:0005622);; Cellular Component: obsolete cell (GO:0005623);; Cellular Component: cytoplasm (GO:0005737);; Cellular Component: mitochondrion (GO:0005739);; Cellular Component: organelle (GO:0043226);; Cellular Component: membrane-bounded organelle (GO:0043227);; Cellular Component: intracellular organelle (G…	--	--	--	--	--	Uncharacterized protein YJR098C OS=Saccharomyces cerevisiae (strain ATCC 204508 / S288c) OX=559292 GN=YJR098C PE=1 SV=2	S	Function unknown	uncharacterized protein VDAG_06366 [Verticillium dahliae VdLs.17]	cellular component: intracellular (GO:0005622);; cellular component: cellular anatomical entity (GO:0110165)
gene7958	VDAG_08087	1.96914	32	1.14072	19	1.70261	30	3.73365	62	3.93657	62	3.56808	55	0.00332928	1.16849	up	--	--	--	K09935|5.48e-106|vda:VDAG_08087|K09935 uncharacterized protein | (RefSeq) hypothetical protein	--	--	--	NADAR domain	--	S	Function unknown	uncharacterized protein VDAG_08087 [Verticillium dahliae VdLs.17]	--
gene3281	VDAG_08603	3.46685	45	2.91499	39	1.83862	26	5.46259	72	8.05708	102	5.58539	69	0.00144433	1.16072	up	--	--	--	--	--	--	--	--	--	--	--	uncharacterized protein VDAG_08603 [Verticillium dahliae VdLs.17]	--
gene2661	VDAG_05408	2.25756	26	2.28051	26	1.42995	18	3.73288	43	4.9234	54	5.25778	57	0.00765634	1.1593	up	--	--	--	--	--	--	--	--	--	--	--	uncharacterized protein VDAG_05408 [Verticillium dahliae VdLs.17]	--
gene7886	VDAG_03530	2.79738	92	3.23187	108	2.34819	83	5.87338	197	6.9303	222	6.38462	200	2.78366e-08	1.1519	up	[HR]	Coenzyme transport and metabolism;; General function prediction only	Molecular Function: hydrolase activity (GO:0016787);;	--	--	--	--	Isochorismatase family	--	G	Carbohydrate transport and metabolism	isochorismatase hydrolase [Verticillium dahliae VdLs.17]	molecular function: catalytic activity (GO:0003824)
gene4340	VDAG_03864	0.587125	27	0.84899	39	0.716109	35	1.34622	62	2.01853	88	1.61311	69	0.00150534	1.14434	up	--	--	Molecular Function: kinase activity (GO:0016301);;	K08073|0.0|vda:VDAG_03864|K08073 bifunctional polynucleotide phosphatase/kinase [EC:3.1.3.32 2.7.1.78] | (RefSeq) bifunctional polynucleotide phosphatase/kinase	--	[L]	Replication, recombination and repair	Polynucleotide kinase 3 phosphatase	Bifunctional polynucleotide phosphatase/kinase OS=Schizosaccharomyces pombe (strain 972 / ATCC 24843) OX=284812 GN=pnk1 PE=1 SV=2	G	Carbohydrate transport and metabolism	bifunctional polynucleotide phosphatase/kinase [Verticillium dahliae VdLs.17]	molecular function: catalytic activity (GO:0003824)
NewGene_180	--	1.536	47	1.91599	63	1.53632	54	3.921	135	3.89539	125	2.84524	90	9.37452e-05	1.11619	up	--	--	--	--	--	--	--	--	--	--	--	--	--
gene6074	VDAG_09330	2.91077	64	2.611	59	3.18429	75	6.20775	139	6.18385	132	6.98532	146	5.9789e-06	1.10218	up	[G]	Carbohydrate transport and metabolism	Biological Process: carbohydrate metabolic process (GO:0005975);; Molecular Function: isomerase activity (GO:0016853);;	K01808|1.09e-109|vda:VDAG_09330|K01808 ribose 5-phosphate isomerase B [EC:5.3.1.6] | (RefSeq) ribose-5-phosphate isomerase B	Pentose phosphate pathway (ko00030);; Fructose and mannose metabolism (ko00051);; Carbon metabolism (ko01200);; Biosynthesis of amino acids (ko01230)	--	--	Ribose/Galactose Isomerase	Putative ribose 5-phosphate isomerase OS=Coccidioides immitis (strain RS) OX=246410 GN=CIMG_07932 PE=1 SV=1	G	Carbohydrate transport and metabolism	ribose-5-phosphate isomerase B [Verticillium dahliae VdLs.17]	biological process: metabolic process (GO:0008152);; molecular function: catalytic activity (GO:0003824)
gene10163	VDAG_10521	1.31688	56	1.56632	68	1.74201	80	3.83667	167	2.68308	112	3.56638	145	3.11526e-05	1.08334	up	--	--	--	--	--	--	--	Heterokaryon incompatibility protein (HET)	--	S	Function unknown	uncharacterized protein VDAG_10521 [Verticillium dahliae VdLs.17]	--
gene7960	VDAG_08089	1.82015	60	1.8861	63	2.14559	76	4.57861	154	3.75646	121	4.20278	132	2.20594e-05	1.05891	up	--	--	--	--	--	--	--	--	--	--	--	uncharacterized protein VDAG_08089 [Verticillium dahliae VdLs.17]	--
NewGene_75	--	11.1342	183	12.7671	214	10.7918	191	26.8423	450	23.9241	384	21.784	341	2.48415e-11	1.02114	up	--	--	--	--	--	--	--	EthD domain	--	S	Function unknown	hypothetical protein BJF96_g10211 [Verticillium dahliae]	--
gene2046	VDAG_00325	80.0384	2504	77.9198	2484	75.2399	2529	157.292	5026	158.984	4859	170.905	5103	1.49489e-98	1.02032	up	--	--	--	--	--	--	--	--	--	S	Function unknown	uncharacterized protein VDAG_00325 [Verticillium dahliae VdLs.17]	--
gene10261	VDAG_10437	10.7491	213	9.19565	186	11.2464	240	22.2331	450	21.2678	412	21.5503	408	2.83732e-13	1.01716	up	--	--	--	--	--	--	--	--	--	--	--	uncharacterized protein VDAG_10437 [Verticillium dahliae VdLs.17]	--
gene2984	VDAG_07855	53.6515	1063	59.5391	1202	61.1979	1303	119.441	2416	119.715	2316	122.217	2310	2.53176e-56	1.00783	up	[S]	Function unknown	Molecular Function: zinc ion binding (GO:0008270);; Biological Process: formaldehyde catabolic process (GO:0046294);; Molecular Function: S-(hydroxymethyl)glutathione synthase activity (GO:0051907);;	K03396|1.54e-138|vda:VDAG_07855|K03396 S-(hydroxymethyl)glutathione synthase [EC:4.4.1.22] | (RefSeq) glutathione-dependent formaldehyde-activating enzyme	Methane metabolism (ko00680);; Carbon metabolism (ko01200)	--	--	Glutathione-dependent formaldehyde-activating enzyme	Putative glutathione-dependent formaldehyde-activating enzyme OS=Verticillium alfalfae (strain VaMs.102 / ATCC MYA-4576 / FGSC 10136) OX=526221 GN=VDBG_01395 PE=3 SV=1	E	Amino acid transport and metabolism	glutathione-dependent formaldehyde-activating enzyme [Verticillium dahliae VdLs.17]	molecular function: binding (GO:0005488);; biological process: metabolic process (GO:0008152);; biological process: cellular process (GO:0009987);; biological process: response to stimulus (GO:0050896);; biological process: detoxification (GO:0098754);; molecular function: catalytic activity (GO:0003824)
gene7776	VDAG_03424	38.0407	329	39.6204	349	37.902	352	77.9747	688	86.5872	731	73.6922	608	3.39204e-19	1.00127	up	--	--	--	K07575|4.18e-30|maw:MAC_08290|K07575 malignant T-cell-amplified sequence | (RefSeq) PUA RNA binding domain protein, putative	--	--	--	Peptidase inhibitor I78 family	--	S	Function unknown	conserved hypothetical protein [Verticillium alfalfae VaMs.102]	--

## Sheet: secreted proteins
#ID	gene_name	V592-1_FPKM	V592-1_count	V592-2_FPKM	V592-2_count	V592-3_FPKM	V592-3_count	VdSOX-1_FPKM	VdSOX-1_count	VdSOX-2_FPKM	VdSOX-2_count	VdSOX-3_FPKM	VdSOX-3_count	FDR	log2FC	regulated	COG_class	COG_class_annotation	GO_annotation	KEGG_annotation	KEGG_pathway_annotation	KOG_class	KOG_class_annotation	Pfam_annotation	Swiss_Prot_annotation	eggNOG_class	eggNOG_class_annotation	NR_annotation	GO_second_level_annotation
gene9058	VDAG_09574	0.427034	25	0.367783	22	0.688513	43	13.5371	798	13.1418	741	14.6999	809	1.47004e-135	4.73377	up	--	--	--	--	--	--	--	NAD(P)-binding Rossmann-like domain	FAD-dependent oxidoreductase oblC OS=Aspergillus clavatus (strain ATCC 1007 / CBS 513.65 / DSM 816 / NCTC 3887 / NRRL 1) OX=344612 GN=oblC PE=1 SV=1	S	Function unknown	uncharacterized protein VDAG_09574 [Verticillium dahliae VdLs.17]	--
gene6547	VDAG_07185	1.15481	53	1.54123	72	1.34139	66	12.5261	581	10.4088	462	14.827	643	6.90589e-70	3.16897	up	[G]	Carbohydrate transport and metabolism	--	K01199|2.30e-259|vda:VDAG_07185|K01199 glucan endo-1,3-beta-D-glucosidase [EC:3.2.1.39] | (RefSeq) glucan 1,3-beta-glucosidase	Starch and sucrose metabolism (ko00500)	--	--	--	Probable glucan endo-1,3-beta-glucosidase eglC OS=Aspergillus oryzae (strain ATCC 42149 / RIB 40) OX=510516 GN=eglC PE=3 SV=1	G	Carbohydrate transport and metabolism	glucan 1,3-beta-glucosidase [Verticillium dahliae VdLs.17]	--
gene9059	VDAG_09575	0.266557	9	0.322974	10	0.055809	2	1.80499	56	2.05147	61	2.23642	65	1.49494e-09	3.13226	up	[I]	Lipid transport and metabolism	Molecular Function: serine-type peptidase activity (GO:0008236);;	--	--	--	--	alpha/beta hydrolase fold	--	I	Lipid transport and metabolism	esterase/lipase [Verticillium dahliae VdLs.17]	biological process: metabolic process (GO:0008152);; molecular function: catalytic activity (GO:0003824)
gene7970	VDAG_08097	0.160667	7	0.17722	8	0.313561	15	1.80095	80	1.95946	83	1.75801	73	2.16615e-12	3.00714	up	[G]	Carbohydrate transport and metabolism	Molecular Function: polygalacturonase activity (GO:0004650);; Biological Process: carbohydrate metabolic process (GO:0005975);;	K01213|3.24e-294|vda:VDAG_08097|K01213 galacturan 1,4-alpha-galacturonidase [EC:3.2.1.67] | (RefSeq) polygalacturonase	Pentose and glucuronate interconversions (ko00040)	--	--	Glycosyl hydrolases family 28	Probable endo-xylogalacturonan hydrolase A OS=Aspergillus flavus (strain ATCC 200026 / FGSC A1120 / NRRL 3357 / JCM 12722 / SRRC 167) OX=332952 GN=xghA PE=3 SV=1	G	Carbohydrate transport and metabolism	polygalacturonase [Verticillium dahliae VdLs.17]	molecular function: catalytic activity (GO:0003824);; biological process: metabolic process (GO:0008152)
gene9009	VDAG_09526	0.352926	22	0.350252	23	0.382324	26	2.38034	152	2.96924	181	3.4085	203	1.15306e-25	2.94519	up	[C]	Energy production and conversion	Molecular Function: oxidoreductase activity (GO:0016491);; Molecular Function: FAD binding (GO:0071949);;	--	--	--	--	FAD binding domain	Bifunctional solanapyrone synthase OS=Alternaria solani OX=48100 GN=sol5 PE=1 SV=1	C	Energy production and conversion	FAD binding domain-containing protein [Verticillium dahliae VdLs.17]	molecular function: catalytic activity (GO:0003824);; molecular function: binding (GO:0005488)
gene5476	VDAG_05652	0.352574	25	0.526001	38	0.382779	29	2.66617	189	3.08948	209	3.77343	250	3.64214e-28	2.84373	up	--	--	--	--	--	--	--	Peptidase family S41	Peptidase S41 family protein ustP OS=Aspergillus flavus (strain ATCC 200026 / FGSC A1120 / NRRL 3357 / JCM 12722 / SRRC 167) OX=332952 GN=ustP PE=1 SV=1	S	Function unknown	uncharacterized protein VDAG_05652 [Verticillium dahliae VdLs.17]	--
gene5398	VDAG_05237	0.685416	25	0.709244	27	0.7282	29	5.37357	201	4.98568	178	4.34215	152	2.34044e-24	2.73682	up	[R]	General function prediction only	--	--	--	--	--	Bacterial transferase hexapeptide (six repeats)	--	E	Amino acid transport and metabolism	nodulation protein L [Verticillium dahliae VdLs.17]	--
gene9010	VDAG_09527	1.18008	58	1.47699	74	1.59679	84	7.24647	362	8.00184	382	8.15856	381	1.34316e-42	2.40955	up	[I]	Lipid transport and metabolism	--	--	--	--	--	Alpha/beta hydrolase family	--	I	Lipid transport and metabolism	hydrolase [Verticillium dahliae VdLs.17]	--
gene5547	VDAG_05715	0.140892	4	1.31542	34	0.602133	17	3.93134	100	3.70919	90	3.32215	79	4.24122e-07	2.31703	up	--	--	--	--	--	--	--	--	--	--	--	uncharacterized protein VDAG_05715 [Verticillium dahliae VdLs.17]	--
gene10237	VDAG_10470	1.8787	87	1.7014	80	1.58027	78	8.44914	396	8.58116	385	7.54727	330	2.05563e-37	2.20348	up	--	--	--	--	--	--	--	Beta-1,3-glucanase	--	G	Carbohydrate transport and metabolism	glucanase B [Verticillium dahliae VdLs.17]	--
gene2516	VDAG_00783	0.070612	7	0.160335	16	0.063108	7	0.433026	42	0.557231	51	0.43351	39	4.99973e-05	2.15921	up	--	--	--	--	--	--	--	--	--	--	--	uncharacterized protein VDAG_00783 [Verticillium dahliae VdLs.17]	--
gene3698	VDAG_02669	3.58887	64	8.47493	153	4.21691	81	21.6875	392	25.767	445	21.8179	368	4.29755e-07	2.03838	up	--	--	--	--	--	--	--	--	--	--	--	uncharacterized protein VDAG_02669 [Verticillium dahliae VdLs.17]	--
gene8815	VDAG_02273	0.691067	15	0.89323	19	0.888791	20	3.52184	74	3.48752	70	3.62275	71	1.05096e-07	2.02038	up	--	--	Cellular Component: extracellular region (GO:0005576);;	--	--	--	--	Fungal hydrophobin	--	S	Function unknown	uncharacterized protein VDAG_02273 [Verticillium dahliae VdLs.17]	cellular component: cellular anatomical entity (GO:0110165)
gene3993	VDAG_02958	30.4186	1021	34.3497	1175	34.225	1235	136.061	4665	136.557	4478	132.565	4247	2.34016e-271	1.99061	up	[F]	Nucleotide transport and metabolism	Molecular Function: guanylate kinase activity (GO:0004385);;	K00942|5.12e-136|vda:VDAG_02958|K00942 guanylate kinase [EC:2.7.4.8] | (RefSeq) guanylate kinase	Purine metabolism (ko00230)	[F]	Nucleotide transport and metabolism	Guanylate kinase	Guanylate kinase OS=Schizosaccharomyces pombe (strain 972 / ATCC 24843) OX=284812 GN=SPBC1198.05 PE=3 SV=1	G	Carbohydrate transport and metabolism	guanylate kinase [Verticillium dahliae VdLs.17]	biological process: metabolic process (GO:0008152);; biological process: cellular process (GO:0009987);; molecular function: catalytic activity (GO:0003824)
gene6658	VDAG_07290	1.17484	52	0.985406	45	0.953602	45	3.47917	156	4.41637	190	4.89893	205	4.97841e-16	1.98171	up	[M]	Cell wall/membrane/envelope biogenesis	Molecular Function: metallocarboxypeptidase activity (GO:0004181);; Molecular Function: zinc ion binding (GO:0008270);;	K08637|1.58e-238|cfj:CFIO01_03620|K08637 carboxypeptidase A4 [EC:3.4.17.-] | (RefSeq) zinc carboxypeptidase	--	[S]	Function unknown	Zinc carboxypeptidase	Metallocarboxypeptidase A OS=Trichophyton rubrum OX=5551 GN=MCPA PE=1 SV=1	O	Posttranslational modification, protein turnover, chaperones	carboxypeptidase B [Verticillium dahliae VdLs.17]	biological process: metabolic process (GO:0008152);; molecular function: catalytic activity (GO:0003824);; molecular function: binding (GO:0005488)
NewGene_697	--	0.125594	9	0.150192	10	0.253066	18	0.566731	38	0.673453	43	0.977704	60	9.13942e-05	1.96748	up	--	--	--	--	--	--	--	--	--	--	--	--	--
gene6982	VDAG_07605	19.447	510	20.3353	544	25.6459	723	87.6802	2349	89.97	2305	85.9145	2151	3.69397e-118	1.96652	up	--	--	--	--	--	--	--	--	--	--	--	uncharacterized protein VDAG_07605 [Verticillium dahliae VdLs.17]	--
gene9725	VDAG_06168	1.53694	77	1.59434	81	1.43056	77	5.85026	298	6.12641	298	6.38008	303	9.48357e-28	1.96047	up	--	--	--	--	--	--	--	--	--	--	--	uncharacterized protein VDAG_06168 [Verticillium dahliae VdLs.17]	--
gene4360	VDAG_03881	1.34156	40	0.482982	15	1.32664	42	4.61606	138	4.48835	128	3.03728	85	1.15539e-07	1.88031	up	--	--	--	--	--	--	--	--	--	S	Function unknown	allergen [Verticillium dahliae VdLs.17]	--
gene7198	VDAG_08918	12.7397	239	14.0174	268	11.732	237	52.7756	1011	47.3064	867	45.3678	812	5.23867e-60	1.87653	up	--	--	--	--	--	--	--	--	--	--	--	uncharacterized protein VDAG_08918 [Verticillium dahliae VdLs.17]	--
gene8156	VDAG_08282	17.0737	723	16.37	707	15.8787	723	63.0201	2726	62.6308	2591	59.7524	2415	7.96926e-172	1.86829	up	[G]	Carbohydrate transport and metabolism	--	K01053|9.28e-295|vda:VDAG_08282|K01053 gluconolactonase [EC:3.1.1.17] | (RefSeq) lactonohydrolase	Pentose phosphate pathway (ko00030);; Ascorbate and aldarate metabolism (ko00053);; Carbon metabolism (ko01200)	--	--	SMP-30/Gluconolactonase/LRE-like region	--	G	Carbohydrate transport and metabolism	lactonohydrolase [Verticillium dahliae VdLs.17]	--
gene9044	VDAG_09560	2.79182	142	2.87538	149	3.29553	180	12.0505	625	10.2614	509	10.4665	508	9.74064e-39	1.82773	up	[G]	Carbohydrate transport and metabolism	Molecular Function: hydrolase activity, hydrolyzing O-glycosyl compounds (GO:0004553);; Biological Process: carbohydrate metabolic process (GO:0005975);;	K01183|0.0|vda:VDAG_09560|K01183 chitinase [EC:3.2.1.14] | (RefSeq) chitinase	Amino sugar and nucleotide sugar metabolism (ko00520)	[M]	Cell wall/membrane/envelope biogenesis	Glycosyl hydrolases family 18	Chitinase 3 OS=Candida albicans (strain SC5314 / ATCC MYA-2876) OX=237561 GN=CHT3 PE=1 SV=2	G	Carbohydrate transport and metabolism	chitinase [Verticillium dahliae VdLs.17]	molecular function: catalytic activity (GO:0003824);; biological process: metabolic process (GO:0008152)
gene7601	VDAG_03253	2.02719	40	1.51636	31	0.724337	16	4.57186	92	5.70011	110	5.35445	101	2.70576e-07	1.81514	up	--	--	--	--	--	--	--	AAA domain	--	S	Function unknown	uncharacterized protein VDAG_03253 [Verticillium dahliae VdLs.17]	--
NewGene_1481	--	0.549237	60	0.563216	58	0.714713	82	1.92316	224	2.29434	248	2.07543	206	2.80311e-17	1.78998	up	--	--	--	--	--	--	--	--	--	--	--	hypothetical protein VDGE_30773 [Verticillium dahliae]	--
gene5862	VDAG_09122	5.0382	379	6.31392	484	5.94022	480	19.2253	1475	20.2002	1482	21.3574	1531	4.71923e-87	1.768	up	--	--	--	--	--	--	--	GLEYA domain	--	--	--	uncharacterized protein VDAG_09122 [Verticillium dahliae VdLs.17]	--
gene7820	VDAG_03467	111.695	4407	109.835	4418	113.483	4812	386.403	15575	385.205	14849	374.537	14106	0	1.73239	up	--	--	--	--	--	[E]	Amino acid transport and metabolism	Serine hydrolase (FSH1)	--	S	Function unknown	uncharacterized protein VDAG_03467 [Verticillium dahliae VdLs.17]	--
gene4714	VDAG_04701	0.823357	16	1.50207	29	1.60817	32	3.28874	62	5.87425	106	4.29175	76	9.70525e-06	1.69746	up	--	--	--	--	--	--	--	Necrosis inducing protein (NPP1)	--	S	Function unknown	necrosis- and ethylene-inducing protein and ethylene inducing peptide [Verticillium dahliae VdLs.17]	--
gene8782	VDAG_02241	0.927432	109	0.832489	100	0.766274	97	2.60262	313	2.81255	323	2.99102	336	2.94564e-23	1.69148	up	--	--	Molecular Function: peroxidase activity (GO:0004601);; Molecular Function: iron ion binding (GO:0005506);; Biological Process: response to oxidative stress (GO:0006979);; Molecular Function: oxidoreductase activity, acting on paired donors, with incorporation or reduction of molecular oxygen (GO:0016705);; Molecular Function: heme binding (GO:0020037);;	K17862|0.0|vda:VDAG_02241|K17862 linoleate 10R-lipoxygenase [EC:1.13.11.62] | (RefSeq) linoleate diol synthase	Linoleic acid metabolism (ko00591)	[R]	General function prediction only	Animal haem peroxidase	Linoleate 10R-lipoxygenase OS=Neosartorya fumigata (strain ATCC MYA-4609 / Af293 / CBS 101355 / FGSC A1100) OX=330879 GN=ppoC PE=1 SV=2	E	Amino acid transport and metabolism	linoleate diol synthase [Verticillium dahliae VdLs.17]	biological process: metabolic process (GO:0008152);; biological process: cellular process (GO:0009987);; biological process: response to stimulus (GO:0050896);; biological process: detoxification (GO:0098754);; molecular function: catalytic activity (GO:0003824);; molecular function: antioxidant activity (GO:0016209);; molecular function: binding (GO:0005488)
NewGene_1047	--	0.512782	15	0.344225	11	0.457398	16	1.59927	52	1.60292	50	1.10647	31	0.000653471	1.68613	up	--	--	--	--	--	--	--	--	--	--	--	--	--
gene2785	VDAG_05529	0.450747	12	0.799983	22	0.16966	5	1.43079	39	1.71455	45	1.49761	38	0.0032842	1.65935	up	--	--	--	--	--	--	--	--	--	--	--	uncharacterized protein VDAG_05529 [Verticillium dahliae VdLs.17]	--
gene7426	VDAG_03082	1.98922	49	2.64699	66	1.62591	43	7.1167	177	7.79629	185	5.49484	128	3.95141e-10	1.65245	up	--	--	Cellular Component: integral component of membrane (GO:0016021);;	K07034|3.54e-167|vda:VDAG_03082|K07034 uncharacterized protein | (RefSeq) hypothetical protein	--	--	--	GPR1/FUN34/yaaH family	Acetate transporter protein patA OS=Penicillium expansum OX=27334 GN=patA PE=1 SV=1	S	Function unknown	uncharacterized protein VDAG_03082 [Verticillium dahliae VdLs.17]	cellular component: cellular anatomical entity (GO:0110165)
gene6959	VDAG_07582	0.923651	24	0.731458	20	0.957782	27	2.59599	69	2.21855	57	3.65314	91	1.73761e-05	1.64093	up	--	--	--	--	--	--	--	--	--	--	--	uncharacterized protein VDAG_07582 [Verticillium dahliae VdLs.17]	--
gene4787	VDAG_04771	4.60086	89	3.11285	62	4.15619	87	12.9053	255	14.5396	275	10.4221	193	6.9739e-14	1.62671	up	--	--	--	--	--	--	--	CVNH domain	--	S	Function unknown	uncharacterized protein VDAG_04771 [Verticillium dahliae VdLs.17]	--
gene10056	VDAG_06804	1.54202	58	1.74137	67	1.45217	59	3.83941	147	5.01334	184	6.08915	218	4.25922e-11	1.60455	up	--	--	Molecular Function: DNA binding (GO:0003677);; Cellular Component: nucleus (GO:0005634);;	--	--	[B]	Chromatin structure and dynamics	Chromo (CHRromatin Organisation MOdifier) domain	--	B	Chromatin structure and dynamics	uncharacterized protein VDAG_06804 [Verticillium dahliae VdLs.17]	molecular function: binding (GO:0005488);; cellular component: intracellular (GO:0005622);; cellular component: cellular anatomical entity (GO:0110165)
gene2247	VDAG_00521	0.398415	13	0.682853	21	0.486366	16	1.18733	37	1.84287	55	1.84427	54	0.000740272	1.57431	up	--	--	--	--	--	--	--	--	--	--	--	uncharacterized protein VDAG_00521 [Verticillium dahliae VdLs.17]	--
gene6200	VDAG_09999	1.31173	42	0.570243	19	1.24409	43	3.13011	103	3.72548	117	2.58141	79	9.01408e-06	1.54946	up	--	--	--	--	--	--	--	--	--	--	--	uncharacterized protein VDAG_09999 [Verticillium dahliae VdLs.17]	--
gene9546	VDAG_05994	1.32003	34	1.27942	34	1.6597	46	4.52977	118	4.9016	123	3.31129	81	7.79001e-07	1.52465	up	--	--	Molecular Function: iron ion binding (GO:0005506);; Molecular Function: oxidoreductase activity, acting on paired donors, with incorporation or reduction of molecular oxygen (GO:0016705);; Molecular Function: heme binding (GO:0020037);;	K07824|3.84e-07|fvr:FVEG_10654|K07824 benzoate 4-monooxygenase [EC:1.14.14.92] | (RefSeq) hypothetical protein	--	--	--	--	Cytochrome P450 monooxygenase sdnE OS=Sordaria araneosa OX=573841 GN=sdnE PE=3 SV=1	Q	Secondary metabolites biosynthesis, transport and catabolism	uncharacterized protein VDAG_05994 [Verticillium dahliae VdLs.17]	molecular function: binding (GO:0005488);; biological process: metabolic process (GO:0008152);; molecular function: catalytic activity (GO:0003824)
gene6541	VDAG_07179	5.16451	376	5.22169	387	5.53644	433	14.2582	1058	15.4517	1097	16.8136	1166	1.2273e-57	1.50079	up	[J]	Translation, ribosomal structure and biogenesis	Molecular Function: transferase activity (GO:0016740);; Molecular Function: hydrolase activity (GO:0016787);;	K14026|6.56e-142|npa:UCRNP2_9639|K14026 SEL1 protein | (RefSeq) putative ubiquitin-protein ligase sel1 protein	Protein processing in endoplasmic reticulum (ko04141)	[J]	Translation, ribosomal structure and biogenesis	Amidase	Glutamyl-tRNA(Gln) amidotransferase subunit A, mitochondrial OS=Candida albicans (strain SC5314 / ATCC MYA-2876) OX=237561 GN=HER2 PE=3 SV=2	J	Translation, ribosomal structure and biogenesis	glutamyl-tRNA(Gln) amidotransferase subunit A [Verticillium dahliae VdLs.17]	molecular function: catalytic activity (GO:0003824)
gene9101	VDAG_09616	46.4721	671	43.4769	640	44.7757	695	127.661	1882	133.143	1877	126.271	1739	1.14242e-94	1.47935	up	--	--	--	--	--	--	--	--	--	--	--	uncharacterized protein VDAG_09616 [Verticillium dahliae VdLs.17]	--
gene3760	VDAG_02731	1.96737	55	2.6291	74	2.87687	85	6.52928	184	7.80204	210	7.18287	189	2.67341e-11	1.47582	up	--	--	--	--	--	--	--	--	--	--	--	uncharacterized protein VDAG_02731 [Verticillium dahliae VdLs.17]	--
gene10807	VDAG_08502	0.609442	31	0.369029	19	0.594923	33	2.04763	106	1.34735	67	1.06484	52	0.000267106	1.46021	up	--	--	Cellular Component: integral component of membrane (GO:0016021);;	--	--	--	--	--	--	--	--	uncharacterized protein VDAG_08502 [Verticillium dahliae VdLs.17]	cellular component: cellular anatomical entity (GO:0110165)
gene8694	VDAG_02155	55.2744	643	67.8911	805	52.5464	657	184.95	2196	152.884	1736	150.122	1665	3.53815e-44	1.43191	up	--	--	--	--	--	--	--	--	--	--	--	uncharacterized protein VDAG_02155 [Verticillium dahliae VdLs.17]	--
gene9813	VDAG_06255	5.1293	73	4.54472	66	5.60918	86	14.1262	204	13.3793	185	15.1116	204	1.33096e-11	1.42543	up	--	--	--	--	--	--	--	--	--	--	--	uncharacterized protein VDAG_06255 [Verticillium dahliae VdLs.17]	--
gene6741	VDAG_07370	5.76705	215	7.15291	272	7.55631	302	17.5382	667	19.3951	705	19.7053	700	8.225e-32	1.4221	up	--	--	--	K03787|6.51e-38|fox:FOXG_21887|K03787 5'-nucleotidase [EC:3.1.3.5] | (RefSeq) hypothetical protein	Purine metabolism (ko00230);; Pyrimidine metabolism (ko00240);; Nicotinate and nicotinamide metabolism (ko00760)	--	--	--	--	--	--	uncharacterized protein VDAG_07370 [Verticillium dahliae VdLs.17]	--
gene4520	VDAG_04031	3.99874	160	5.59438	227	5.3688	230	11.1927	455	13.7969	537	16.0619	610	3.85457e-19	1.40775	up	--	--	--	--	--	--	--	--	--	--	--	uncharacterized protein VDAG_04031 [Verticillium dahliae VdLs.17]	--
gene9011	VDAG_09528	1.81605	137	1.25047	96	1.99336	162	3.86152	297	4.46669	329	5.49035	395	4.68808e-13	1.40132	up	[HC]	Coenzyme transport and metabolism;; Energy production and conversion	Molecular Function: FAD binding (GO:0071949);;	K00698|3.62e-31|bor:COCMIDRAFT_39046|K00698 chitin synthase [EC:2.4.1.16] | (RefSeq) glycosyltransferase family 2 protein	Amino sugar and nucleotide sugar metabolism (ko00520)	--	--	FAD binding domain	FAD-dependent monooxygenase ATEG_03635 OS=Aspergillus terreus (strain NIH 2624 / FGSC A1156) OX=341663 GN=ATEG_03635 PE=1 SV=1	S	Function unknown	uncharacterized protein VDAG_09528 [Verticillium dahliae VdLs.17]	molecular function: binding (GO:0005488)
gene8667	VDAG_02130	2.6434	230	3.37392	299	2.18983	205	6.74837	599	6.93652	589	8.48069	704	1.36511e-20	1.38889	up	--	--	Biological Process: cell adhesion (GO:0007155);;	--	--	--	--	Candida agglutinin-like (ALS)	--	S	Function unknown	37S ribosomal protein S5 [Verticillium dahliae VDG1]	biological process: cellular process (GO:0009987);; biological process: biological adhesion (GO:0022610)
gene3849	VDAG_02817	1.4025	56	2.0017	81	1.47462	63	4.91609	200	4.21941	164	3.89168	148	1.08386e-08	1.37848	up	[R]	General function prediction only	Molecular Function: 1-alkyl-2-acetylglycerophosphocholine esterase activity (GO:0003847);; Biological Process: lipid catabolic process (GO:0016042);;	--	--	--	--	Platelet-activating factor acetylhydrolase, isoform II	--	G	Carbohydrate transport and metabolism	PAF acetylhydrolase family protein [Verticillium dahliae VdLs.17]	molecular function: catalytic activity (GO:0003824);; biological process: metabolic process (GO:0008152)
gene8973	VDAG_09492	0.562898	23	0.489489	20	0.378082	17	1.01252	42	1.67291	66	1.13822	44	0.00249829	1.36268	up	[Q]	Secondary metabolites biosynthesis, transport and catabolism	Molecular Function: oxidoreductase activity (GO:0016491);; Molecular Function: metal ion binding (GO:0046872);;	--	--	--	--	non-haem dioxygenase in morphine synthesis N-terminal	--	Q	Secondary metabolites biosynthesis, transport and catabolism	2-oxoglutarate-dependent ethylene/succinate-forming enzyme [Verticillium dahliae VdLs.17]	molecular function: catalytic activity (GO:0003824);; molecular function: binding (GO:0005488)
gene854	VDAG_04085	75.4164	3034	70.3175	2884	74.4478	3219	199.738	8209	186.537	7332	196.698	7553	2.06464e-191	1.36266	up	--	--	Biological Process: reproduction (GO:0000003);; Biological Process: microtubule cytoskeleton organization (GO:0000226);; Biological Process: regulation of protein phosphorylation (GO:0001932);; Biological Process: negative regulation of protein phosphorylation (GO:0001933);; Biological Process: developmental process involved in reproduction (GO:0003006);; Molecular Function: molecular_function (G…	K12666|4.04e-127|fox:FOXG_17899|K12666 oligosaccharyltransferase complex subunit alpha (ribophorin I) | (RefSeq) hypothetical protein	N-Glycan biosynthesis (ko00510);; Various types of N-glycan biosynthesis (ko00513);; Protein processing in endoplasmic reticulum (ko04141)	--	--	Eisosome component PIL1	Sphingolipid long chain base-responsive protein LSP1 OS=Saccharomyces cerevisiae (strain ATCC 204508 / S288c) OX=559292 GN=LSP1 PE=1 SV=1	S	Function unknown	sphingolipid long chain base-responsive protein PIL1 [Verticillium dahliae VdLs.17]	biological process: reproduction (GO:0000003);; biological process: cellular process (GO:0009987);; biological process: biological regulation (GO:0065007);; biological process: reproductive process (GO:0022414);; biological process: developmental process (GO:0032502);; molecular function: binding (GO:0005488);; cellular component: intracellular (GO:0005622);; cellular component: cellular anatomic…
gene10280	VDAG_10391	1.10312	31	1.47944	43	1.73806	53	3.3879	97	4.24036	117	3.67453	99	1.05614e-05	1.3327	up	[J]	Translation, ribosomal structure and biogenesis	Molecular Function: nucleotide binding (GO:0000166);; Molecular Function: aminoacyl-tRNA ligase activity (GO:0004812);; Molecular Function: alanine-tRNA ligase activity (GO:0004813);; Molecular Function: ATP binding (GO:0005524);; Biological Process: alanyl-tRNA aminoacylation (GO:0006419);; Biological Process: tRNA aminoacylation (GO:0043039);;	K07050|1.52e-07|yli:YALI0E04246g|K07050 misacylated tRNA(Ala) deacylase [EC:3.1.1.-] | (RefSeq) YALI0E04246p	--	--	--	tRNA synthetases class II (A)	--	J	Translation, ribosomal structure and biogenesis	uncharacterized protein VDAG_10391 [Verticillium dahliae VdLs.17]	molecular function: binding (GO:0005488);; molecular function: catalytic activity (GO:0003824);; biological process: metabolic process (GO:0008152);; biological process: cellular process (GO:0009987)
gene5365	VDAG_05204	1.19854	38	2.06693	66	2.4179	81	3.8344	122	4.64833	141	6.41117	190	5.38755e-06	1.32964	up	--	--	--	--	--	--	--	--	--	--	--	uncharacterized protein VDAG_05204 [Verticillium dahliae VdLs.17]	--
gene3929	VDAG_02894	6.03104	117	4.44123	88	6.30271	132	16.6338	330	13.1987	250	13.5515	251	1.23281e-11	1.32737	up	--	--	Cellular Component: integral component of membrane (GO:0016021);;	--	--	--	--	--	--	--	--	uncharacterized protein VDAG_02894 [Verticillium dahliae VdLs.17]	cellular component: cellular anatomical entity (GO:0110165)
gene1334	VDAG_04553	4.94225	116	6.05689	144	6.4626	162	13.5005	322	14.0739	321	17.2993	385	9.14633e-15	1.31468	up	--	--	--	--	--	--	--	--	--	--	--	uncharacterized protein VDAG_04553 [Verticillium dahliae VdLs.17]	--
gene6989	VDAG_07612	0.209493	13	0.408813	26	0.236962	16	0.737016	46	0.895753	54	0.583976	34	0.00775639	1.30729	up	[I]	Lipid transport and metabolism	Molecular Function: hydrolase activity (GO:0016787);;	K01050|0.0|val:VDBG_05670|K01050 cholinesterase [EC:3.1.1.8] | (RefSeq) para-nitrobenzyl esterase	--	[R]	General function prediction only	Carboxylesterase family	Probable secreted lipase ARB_02369 OS=Arthroderma benhamiae (strain ATCC MYA-4681 / CBS 112371) OX=663331 GN=ARB_02369 PE=1 SV=1	G	Carbohydrate transport and metabolism	acetylcholinesterase [Verticillium dahliae VdLs.17]	molecular function: catalytic activity (GO:0003824)
gene8312	VDAG_01784	0.656648	38	0.501679	30	0.281879	18	1.40904	83	1.35039	76	0.945002	52	0.00123929	1.30648	up	--	--	Molecular Function: catalytic activity (GO:0003824);; Biological Process: base-excision repair (GO:0006284);;	K01741|4.95e-104|afm:AFUA_6G03760|K01741 DNA-(apurinic or apyrimidinic site) lyase [EC:4.2.99.18] | (RefSeq) HhH-GPD family base excision DNA repair protein	--	--	--	HhH-GPD superfamily base excision DNA repair protein	--	L	Replication, recombination and repair	HhH-GPD family base excision DNA repair protein [Verticillium dahliae VdLs.17]	molecular function: catalytic activity (GO:0003824);; biological process: metabolic process (GO:0008152);; biological process: cellular process (GO:0009987);; biological process: response to stimulus (GO:0050896)
gene171	VDAG_00975	0.375637	24	0.276376	18	0.345731	23	0.617071	39	1.03014	63	0.901539	54	0.0032949	1.29051	up	--	--	Molecular Function: ubiquitin-protein transferase activity (GO:0004842);; Molecular Function: metal ion binding (GO:0046872);;	K11968|1.82e-24|pno:SNOG_08003|K11968 ariadne-1 [EC:2.3.2.31] | (RefSeq) hypothetical protein	--	[O]	Posttranslational modification, protein turnover, chaperones	IBR domain, a half RING-finger domain	--	O	Posttranslational modification, protein turnover, chaperones	IBR domain-containing protein [Verticillium dahliae VdLs.17]	molecular function: catalytic activity (GO:0003824);; molecular function: binding (GO:0005488)
gene3545	VDAG_02520	5.76668	146	4.91754	127	7.69166	209	13.5284	349	15.6966	387	17.194	414	1.3845e-13	1.28732	up	[S]	Function unknown	--	K09958|5.67e-118|vda:VDAG_02520|K09958 uncharacterized protein | (RefSeq) response regulator receiver domain-containing protein	--	--	--	Protein of unknown function (DUF1348)	--	S	Function unknown	response regulator receiver domain-containing protein [Verticillium dahliae VdLs.17]	--
gene8666	VDAG_02129	42.1332	1198	37.6566	1092	43.2782	1323	96.9826	2817	103.006	2862	109.469	2971	1.24603e-86	1.28655	up	--	--	--	--	--	--	--	--	--	--	--	uncharacterized protein VDAG_02129 [Verticillium dahliae VdLs.17]	--
gene5966	VDAG_09226	62.595	3591	60.2129	3521	65.2165	4020	152.401	8930	159.442	8935	158.637	8686	7.28868e-228	1.28039	up	[O]	Posttranslational modification, protein turnover, chaperones	Cellular Component: plasma membrane (GO:0005886);;	K17286|1.86e-269|vda:VDAG_09226|K17286 erythrocyte band 7 integral membrane protein | (RefSeq) erythrocyte band 7 integral membrane protein	--	[C]	Energy production and conversion	SPFH domain / Band 7 family	Uncharacterized protein C16G5.07c OS=Schizosaccharomyces pombe (strain 972 / ATCC 24843) OX=284812 GN=SPBC16G5.07c PE=3 SV=1	C	Energy production and conversion	erythrocyte band 7 integral membrane protein [Verticillium dahliae VdLs.17]	cellular component: cellular anatomical entity (GO:0110165)
gene346	VDAG_01147	17.1451	351	22.7588	474	18.5678	408	44.6533	932	49.6544	992	49.5198	966	4.13872e-31	1.25476	up	--	--	Cellular Component: integral component of membrane (GO:0016021);;	--	--	--	--	PLAC8 family	--	S	Function unknown	DUF614 domain-containing protein [Verticillium dahliae VdLs.17]	cellular component: cellular anatomical entity (GO:0110165)
gene5473	VDAG_05650	4.07625	120	2.75967	83	4.92363	155	9.05825	271	9.85042	282	10.0859	282	4.5841e-10	1.25269	up	[O]	Posttranslational modification, protein turnover, chaperones	Molecular Function: serine-type endopeptidase activity (GO:0004252);;	K01312|5.55e-173|vda:VDAG_05650|K01312 trypsin [EC:3.4.21.4] | (RefSeq) trypsin	--	[E]	Amino acid transport and metabolism	Trypsin	Trypsin OS=Fusarium oxysporum OX=5507 PE=1 SV=1	O	Posttranslational modification, protein turnover, chaperones	trypsin [Verticillium dahliae VdLs.17]	biological process: metabolic process (GO:0008152);; molecular function: catalytic activity (GO:0003824)
gene2014	VDAG_00294	46.5139	848	45.9323	853	39.8046	780	110.735	2061	111.669	1988	101.356	1763	6.01628e-56	1.24994	up	--	--	--	--	--	--	--	Protein of unknown function (DUF3602)	--	S	Function unknown	uncharacterized protein VDAG_00294 [Verticillium dahliae VdLs.17]	--
gene3595	VDAG_02570	1.6943	62	1.87135	69	0.941006	37	3.46896	128	4.61655	163	2.89287	100	6.64741e-05	1.23401	up	--	--	Cellular Component: integral component of membrane (GO:0016021);;	--	--	--	--	--	--	--	--	uncharacterized protein VDAG_02570 [Verticillium dahliae VdLs.17]	cellular component: cellular anatomical entity (GO:0110165)
gene7793	VDAG_03441	14.6785	392	13.7051	373	14.224	408	33.9263	924	33.3803	869	35.1533	894	1.01114e-37	1.22092	up	--	--	--	--	--	--	--	--	--	--	--	uncharacterized protein VDAG_03441 [Verticillium dahliae VdLs.17]	--
gene8015	VDAG_08141	11.0798	716	11.1172	732	10.4264	724	25.4356	1678	25.8434	1630	26.6653	1644	7.59458e-64	1.21351	up	[IR]	Lipid transport and metabolism;; General function prediction only	Molecular Function: oxidoreductase activity, acting on CH-OH group of donors (GO:0016614);; Molecular Function: flavin adenine dinucleotide binding (GO:0050660);;	K00108|1.57e-110|aalt:CC77DRAFT_1000270|K00108 choline dehydrogenase [EC:1.1.99.1] | (RefSeq) choline dehydrogenase-like protein	Glycine, serine and threonine metabolism (ko00260)	[R]	General function prediction only	GMC oxidoreductase	Dehydrogenase xptC OS=Emericella nidulans (strain FGSC A4 / ATCC 38163 / CBS 112.46 / NRRL 194 / M139) OX=227321 GN=xptC PE=3 SV=1	E	Amino acid transport and metabolism	choline dehydrogenase [Verticillium dahliae VdLs.17]	biological process: metabolic process (GO:0008152);; molecular function: catalytic activity (GO:0003824);; molecular function: binding (GO:0005488)
gene4814	VDAG_04797	7.97738	315	7.10085	286	8.14499	345	17.8692	719	19.4428	749	18.2141	685	8.21494e-29	1.21251	up	[Q]	Secondary metabolites biosynthesis, transport and catabolism	Biological Process: cellular aromatic compound metabolic process (GO:0006725);; Molecular Function: ferric iron binding (GO:0008199);; Cellular Component: integral component of membrane (GO:0016021);; Molecular Function: oxidoreductase activity, acting on single donors with incorporation of molecular oxygen, incorporation of two atoms of oxygen (GO:0016702);;	K15378|2.32e-54|pbn:PADG_11722|K15378 solute carrier family 45, member 1/2/4 | (RefSeq) PADG_04194, PADG_04195; hypothetical protein	--	--	--	Dioxygenase	--	O	Posttranslational modification, protein turnover, chaperones	uncharacterized protein VDAG_04797 [Verticillium dahliae VdLs.17]	biological process: metabolic process (GO:0008152);; biological process: cellular process (GO:0009987);; molecular function: binding (GO:0005488);; cellular component: cellular anatomical entity (GO:0110165);; molecular function: catalytic activity (GO:0003824)
gene6516	VDAG_07157	2.6729	62	2.64213	62	2.65393	66	5.91067	138	6.5176	146	6.75654	148	3.84106e-07	1.21113	up	--	--	--	--	--	--	--	--	--	--	--	uncharacterized protein VDAG_07157 [Verticillium dahliae VdLs.17]	--
gene8668	VDAG_02131	4.08597	321	4.11326	329	4.11337	347	9.98167	799	9.29246	712	9.93058	743	6.14861e-31	1.20188	up	--	--	--	--	--	--	--	--	--	--	--	uncharacterized protein VDAG_02131 [Verticillium dahliae VdLs.17]	--
gene3973	VDAG_02938	0.902893	24	1.20865	33	0.920703	26	2.8849	77	2.75892	71	1.56772	40	0.00370838	1.19956	up	--	--	--	--	--	--	--	Hydrophobic surface binding protein A	--	S	Function unknown	uncharacterized protein VDAG_02938 [Verticillium dahliae VdLs.17]	--
gene2608	VDAG_05357	6.68025	382	6.55134	382	7.88501	485	15.4778	905	17.9015	1001	16.408	896	4.91773e-31	1.19418	up	[C]	Energy production and conversion	Molecular Function: oxidoreductase activity (GO:0016491);; Molecular Function: FAD binding (GO:0071949);;	K15923|1.60e-21|cfj:CFIO01_03675|K15923 alpha-L-fucosidase 2 [EC:3.2.1.51] | (RefSeq) hypothetical protein	Other glycan degradation (ko00511)	--	--	FAD binding domain	FAD-dependent monooxygenase CTB5 OS=Cercospora beticola OX=122368 GN=CTB5 PE=3 SV=1	C	Energy production and conversion	FAD binding domain-containing protein [Verticillium dahliae VdLs.17]	molecular function: catalytic activity (GO:0003824);; molecular function: binding (GO:0005488)
gene10192	VDAG_10515	3.80832	52	3.39084	47	2.59387	38	9.61955	133	5.65411	75	7.72836	100	0.000254168	1.18612	up	--	--	--	--	--	--	--	--	--	--	--	uncharacterized protein VDAG_10515 [Verticillium dahliae VdLs.17]	--
gene7317	VDAG_09035	54.5026	3429	53.6223	3439	54.5848	3690	128.868	8281	125.139	7691	125.26	7521	8.12761e-187	1.17878	up	--	--	Cellular Component: monopolin complex (GO:0033551);;	K05285|1.23e-27|tve:TRV_00999|K05285 GPI ethanolamine phosphate transferase 1 [EC:2.7.-.-] | (RefSeq) hypothetical protein	Glycosylphosphatidylinositol (GPI)-anchor biosynthesis (ko00563)	--	--	Chromosome segregation protein Csm1/Pcs1	--	S	Function unknown	uncharacterized protein VDAG_09035 [Verticillium dahliae VdLs.17]	cellular component: protein-containing complex (GO:0032991)
NewGene_1085	--	1.29956	24	3.21352	59	1.81814	37	4.71418	85	5.09604	88	5.41862	92	0.00110328	1.16974	up	--	--	--	--	--	--	--	--	--	--	--	--	--
gene9270	VDAG_06366	2.44005	174	3.39534	246	3.00108	229	6.95252	505	6.23135	433	7.28359	494	9.31248e-16	1.16868	up	--	--	Cellular Component: cellular_component (GO:0005575);; Cellular Component: intracellular (GO:0005622);; Cellular Component: obsolete cell (GO:0005623);; Cellular Component: cytoplasm (GO:0005737);; Cellular Component: mitochondrion (GO:0005739);; Cellular Component: organelle (GO:0043226);; Cellular Component: membrane-bounded organelle (GO:0043227);; Cellular Component: intracellular organelle (G…	--	--	--	--	--	Uncharacterized protein YJR098C OS=Saccharomyces cerevisiae (strain ATCC 204508 / S288c) OX=559292 GN=YJR098C PE=1 SV=2	S	Function unknown	uncharacterized protein VDAG_06366 [Verticillium dahliae VdLs.17]	cellular component: intracellular (GO:0005622);; cellular component: cellular anatomical entity (GO:0110165)
gene7958	VDAG_08087	1.96914	32	1.14072	19	1.70261	30	3.73365	62	3.93657	62	3.56808	55	0.00332928	1.16849	up	--	--	--	K09935|5.48e-106|vda:VDAG_08087|K09935 uncharacterized protein | (RefSeq) hypothetical protein	--	--	--	NADAR domain	--	S	Function unknown	uncharacterized protein VDAG_08087 [Verticillium dahliae VdLs.17]	--
gene3281	VDAG_08603	3.46685	45	2.91499	39	1.83862	26	5.46259	72	8.05708	102	5.58539	69	0.00144433	1.16072	up	--	--	--	--	--	--	--	--	--	--	--	uncharacterized protein VDAG_08603 [Verticillium dahliae VdLs.17]	--
gene3867	VDAG_02835	4.45567	114	4.17171	108	3.95844	108	9.75337	253	8.79475	219	10.4383	253	4.17835e-10	1.15946	up	--	--	--	--	--	--	--	--	--	--	--	uncharacterized protein VDAG_02835 [Verticillium dahliae VdLs.17]	--
gene2661	VDAG_05408	2.25756	26	2.28051	26	1.42995	18	3.73288	43	4.9234	54	5.25778	57	0.00765634	1.1593	up	--	--	--	--	--	--	--	--	--	--	--	uncharacterized protein VDAG_05408 [Verticillium dahliae VdLs.17]	--
gene7668	VDAG_03318	13.3011	606	12.9374	600	11.1633	546	29.6246	1377	28.9782	1288	27.2449	1184	1.75112e-37	1.15715	up	--	--	Molecular Function: nucleotide binding (GO:0000166);; Molecular Function: adenyl-nucleotide exchange factor activity (GO:0000774);; Molecular Function: molecular_function (GO:0003674);; Molecular Function: binding (GO:0005488);; Cellular Component: cellular_component (GO:0005575);; Cellular Component: intracellular (GO:0005622);; Cellular Component: obsolete cell (GO:0005623);; Cellular Component…	K14001|2.65e-318|vda:VDAG_03318|K14001 nucleotide exchange factor SIL1 | (RefSeq) nucleotide exchange factor SIL1	Protein processing in endoplasmic reticulum (ko04141)	--	--	--	Nucleotide exchange factor SIL1 OS=Debaryomyces hansenii (strain ATCC 36239 / CBS 767 / JCM 1990 / NBRC 0083 / IGC 2968) OX=284592 GN=SIL1 PE=3 SV=2	O	Posttranslational modification, protein turnover, chaperones	nucleotide exchange factor SIL1 [Verticillium dahliae VdLs.17]	molecular function: binding (GO:0005488);; biological process: biological regulation (GO:0065007);; molecular function: molecular function regulator (GO:0098772);; cellular component: intracellular (GO:0005622);; cellular component: cellular anatomical entity (GO:0110165);; biological process: cellular process (GO:0009987);; biological process: localization (GO:0051179)
gene9718	VDAG_06162	0.494677	30	0.401396	25	0.374666	25	1.22031	76	0.976248	58	0.725994	42	0.00528872	1.1556	up	--	--	--	--	--	--	--	--	--	S	Function unknown	uncharacterized protein VDAG_06162 [Verticillium dahliae VdLs.17]	--
gene7886	VDAG_03530	2.79738	92	3.23187	108	2.34819	83	5.87338	197	6.9303	222	6.38462	200	2.78366e-08	1.1519	up	[HR]	Coenzyme transport and metabolism;; General function prediction only	Molecular Function: hydrolase activity (GO:0016787);;	--	--	--	--	Isochorismatase family	--	G	Carbohydrate transport and metabolism	isochorismatase hydrolase [Verticillium dahliae VdLs.17]	molecular function: catalytic activity (GO:0003824)
gene183	VDAG_00987	0.494267	24	0.620834	31	0.351783	19	1.22369	61	0.917377	44	1.21942	57	0.00704664	1.1502	up	--	--	Biological Process: polysaccharide biosynthetic process (GO:0000271);; Cellular Component: storage vacuole (GO:0000322);; Cellular Component: lytic vacuole (GO:0000323);; Cellular Component: fungal-type vacuole (GO:0000324);; Molecular Function: molecular_function (GO:0003674);; Molecular Function: catalytic activity (GO:0003824);; Molecular Function: 1,3-beta-D-glucan synthase activity (GO:00038…	--	--	--	--	Putative TOS1-like glycosyl hydrolase (DUF2401)	PGA52-like protein ARB_06390 OS=Arthroderma benhamiae (strain ATCC MYA-4681 / CBS 112371) OX=663331 GN=ARB_06390 PE=3 SV=1	S	Function unknown	TOS1 protein [Verticillium dahliae VdLs.17]	biological process: metabolic process (GO:0008152);; cellular component: intracellular (GO:0005622);; cellular component: cellular anatomical entity (GO:0110165);; molecular function: catalytic activity (GO:0003824);; biological process: cellular process (GO:0009987)
gene7056	VDAG_07677	9.1899	310	9.08807	312	9.64603	349	20.2267	696	21.3293	702	22.1715	713	2.12004e-27	1.14693	up	--	--	Cellular Component: integral component of membrane (GO:0016021);;	--	--	--	--	--	Protein CAP22 OS=Colletotrichum gloeosporioides OX=474922 GN=CAP22 PE=2 SV=1	--	--	uncharacterized protein VDAG_07677 [Verticillium dahliae VdLs.17]	cellular component: cellular anatomical entity (GO:0110165)
gene4340	VDAG_03864	0.587125	27	0.84899	39	0.716109	35	1.34622	62	2.01853	88	1.61311	69	0.00150534	1.14434	up	--	--	Molecular Function: kinase activity (GO:0016301);;	K08073|0.0|vda:VDAG_03864|K08073 bifunctional polynucleotide phosphatase/kinase [EC:3.1.3.32 2.7.1.78] | (RefSeq) bifunctional polynucleotide phosphatase/kinase	--	[L]	Replication, recombination and repair	Polynucleotide kinase 3 phosphatase	Bifunctional polynucleotide phosphatase/kinase OS=Schizosaccharomyces pombe (strain 972 / ATCC 24843) OX=284812 GN=pnk1 PE=1 SV=2	G	Carbohydrate transport and metabolism	bifunctional polynucleotide phosphatase/kinase [Verticillium dahliae VdLs.17]	molecular function: catalytic activity (GO:0003824)
gene5549	VDAG_05717	1.18183	27	2.22567	51	1.02492	25	3.42985	78	3.17232	69	3.52337	75	0.00316874	1.1284	up	--	--	--	--	--	--	--	Domain of unknown function (DUF4360)	Uncharacterized secreted protein ARB_07590 OS=Arthroderma benhamiae (strain ATCC MYA-4681 / CBS 112371) OX=663331 GN=ARB_07590 PE=1 SV=1	S	Function unknown	uncharacterized protein VDAG_05717 [Verticillium dahliae VdLs.17]	--
gene8380	VDAG_01852	12.0284	177	11.5463	173	12.057	190	25.3684	380	30.5221	437	24.5472	343	7.69352e-14	1.1283	up	--	--	--	--	--	--	--	Cerato-platanin	Protein SnodProt1 OS=Phaeosphaeria nodorum (strain SN15 / ATCC MYA-4574 / FGSC 10173) OX=321614 GN=SNOG_13722 PE=2 SV=1	S	Function unknown	SnodProt1 [Verticillium dahliae VdLs.17]	--
gene4771	VDAG_04755	1.67874	72	2.29547	100	2.99448	137	5.39992	235	5.37436	224	4.94035	201	2.80468e-07	1.12723	up	--	--	Molecular Function: lyase activity (GO:0016829);; Cellular Component: periplasmic space (GO:0042597);;	--	--	--	--	Alginate lyase	--	S	Function unknown	uncharacterized protein VDAG_04755 [Verticillium dahliae VdLs.17]	molecular function: catalytic activity (GO:0003824);; cellular component: cellular anatomical entity (GO:0110165)
gene2328	VDAG_00600	0.597821	23	2.28203	87	0.863229	35	3.03271	115	2.92658	106	2.55651	91	0.00597332	1.12638	up	--	--	Molecular Function: hydrolase activity, acting on ester bonds (GO:0016788);;	--	--	--	--	GDSL-like Lipase/Acylhydrolase	Acetylesterase OS=Hypocrea jecorina OX=51453 GN=aes1 PE=1 SV=1	O	Posttranslational modification, protein turnover, chaperones	acetyl esterase [Verticillium dahliae VdLs.17]	molecular function: catalytic activity (GO:0003824)
gene6493	VDAG_07135	1.82224	75	1.78891	75	2.35563	104	4.41046	185	3.36723	135	5.64372	221	5.93029e-06	1.12216	up	[G]	Carbohydrate transport and metabolism	Molecular Function: starch binding (GO:2001070);;	K00516|1.73e-272|vda:VDAG_07135|K00516 lytic starch monooxygenase [EC:1.14.99.55] | (RefSeq) starch binding domain-containing protein	--	--	--	Starch binding domain	Glucoamylase OS=Neurospora crassa (strain ATCC 24698 / 74-OR23-1A / CBS 708.71 / DSM 1257 / FGSC 987) OX=367110 GN=gla-1 PE=1 SV=3	S	Function unknown	starch binding domain-containing protein [Verticillium dahliae VdLs.17]	molecular function: binding (GO:0005488)
NewGene_180	--	1.536	47	1.91599	63	1.53632	54	3.921	135	3.89539	125	2.84524	90	9.37452e-05	1.11619	up	--	--	--	--	--	--	--	--	--	--	--	--	--
gene4197	VDAG_03722	7.25733	367	6.91073	356	6.19204	336	14.2871	737	14.0181	691	17.1474	826	6.88637e-22	1.11386	up	--	--	Cellular Component: integral component of membrane (GO:0016021);;	K10080|0.0|vda:VDAG_03722|K10080 lectin, mannose-binding 1 | (RefSeq) hypothetical protein	Protein processing in endoplasmic reticulum (ko04141)	--	--	Legume-like lectin family	--	U	Intracellular trafficking, secretion, and vesicular transport	uncharacterized protein VDAG_03722 [Verticillium dahliae VdLs.17]	cellular component: cellular anatomical entity (GO:0110165)
gene1871	VDAG_00153	2.74053	99	4.49901	166	3.9206	152	9.45149	348	8.45724	298	6.97571	240	4.21969e-08	1.11313	up	--	--	--	K23010|5.24e-266|vda:VDAG_00153|K23010 metalloendopeptidase OMA1, mitochondrial [EC:3.4.24.-] | (RefSeq) hypothetical protein	--	--	--	Methyltransferase domain	Methyltransferase pytC OS=Aspergillus terreus OX=33178 GN=pytC PE=2 SV=1	H	Coenzyme transport and metabolism	uncharacterized protein VDAG_00153 [Verticillium dahliae VdLs.17]	--
gene2534	VDAG_00801	0.543715	23	0.618317	27	0.506389	23	1.22644	53	1.11433	46	1.36734	56	0.00783042	1.11066	up	[E]	Amino acid transport and metabolism	Cellular Component: extracellular region (GO:0005576);; Biological Process: carbohydrate metabolic process (GO:0005975);; Molecular Function: cellulose binding (GO:0030248);;	K01179|1.11e-13|smp:SMAC_01445|K01179 endoglucanase [EC:3.2.1.4] | (RefSeq) uncharacterized protein	Starch and sucrose metabolism (ko00500)	--	--	Fungal cellulose binding domain	4-O-methyl-glucuronoyl methylesterase OS=Podospora anserina (strain S / ATCC MYA-4624 / DSM 980 / FGSC 10383) OX=515849 GN=ge1 PE=1 SV=1	O	Posttranslational modification, protein turnover, chaperones	Cip2 [Verticillium dahliae VdLs.17]	cellular component: cellular anatomical entity (GO:0110165);; biological process: metabolic process (GO:0008152);; molecular function: binding (GO:0005488)
gene6074	VDAG_09330	2.91077	64	2.611	59	3.18429	75	6.20775	139	6.18385	132	6.98532	146	5.9789e-06	1.10218	up	[G]	Carbohydrate transport and metabolism	Biological Process: carbohydrate metabolic process (GO:0005975);; Molecular Function: isomerase activity (GO:0016853);;	K01808|1.09e-109|vda:VDAG_09330|K01808 ribose 5-phosphate isomerase B [EC:5.3.1.6] | (RefSeq) ribose-5-phosphate isomerase B	Pentose phosphate pathway (ko00030);; Fructose and mannose metabolism (ko00051);; Carbon metabolism (ko01200);; Biosynthesis of amino acids (ko01230)	--	--	Ribose/Galactose Isomerase	Putative ribose 5-phosphate isomerase OS=Coccidioides immitis (strain RS) OX=246410 GN=CIMG_07932 PE=1 SV=1	G	Carbohydrate transport and metabolism	ribose-5-phosphate isomerase B [Verticillium dahliae VdLs.17]	biological process: metabolic process (GO:0008152);; molecular function: catalytic activity (GO:0003824)
gene879	VDAG_04109	7.61733	539	8.65659	624	8.05159	612	17.757	1282	16.864	1165	18.8309	1271	3.65572e-37	1.09248	up	--	--	--	--	--	--	--	--	--	--	--	uncharacterized protein VDAG_04109 [Verticillium dahliae VdLs.17]	--
gene10163	VDAG_10521	1.31688	56	1.56632	68	1.74201	80	3.83667	167	2.68308	112	3.56638	145	3.11526e-05	1.08334	up	--	--	--	--	--	--	--	Heterokaryon incompatibility protein (HET)	--	S	Function unknown	uncharacterized protein VDAG_10521 [Verticillium dahliae VdLs.17]	--
gene3859	VDAG_02827	6.07147	323	5.11606	278	6.30031	361	11.5958	630	13.2136	687	13.358	679	4.22987e-20	1.08061	up	[C]	Energy production and conversion	Molecular Function: oxidoreductase activity (GO:0016491);; Molecular Function: FAD binding (GO:0071949);;	--	--	--	--	FAD binding domain	FAD-linked oxidoreductase chyH OS=Penicillium rubens (strain ATCC 28089 / DSM 1075 / NRRL 1951 / Wisconsin 54-1255) OX=500485 GN=chyH PE=3 SV=1	C	Energy production and conversion	uncharacterized protein VDAG_02827 [Verticillium dahliae VdLs.17]	molecular function: catalytic activity (GO:0003824);; molecular function: binding (GO:0005488)
gene7849	VDAG_03495	2.53732	128	2.21856	114	2.64613	144	5.19156	267	5.69041	280	5.261	253	5.8839e-10	1.07792	up	[C]	Energy production and conversion	Molecular Function: oxidoreductase activity (GO:0016491);; Molecular Function: FAD binding (GO:0071949);;	K15923|2.00e-37|cfj:CFIO01_03675|K15923 alpha-L-fucosidase 2 [EC:3.2.1.51] | (RefSeq) hypothetical protein	Other glycan degradation (ko00511)	--	--	FAD binding domain	FAD-linked oxidoreductase OXR1 OS=Magnaporthe oryzae (strain 70-15 / ATCC MYA-4617 / FGSC 8958) OX=242507 GN=OXR1 PE=1 SV=1	C	Energy production and conversion	FAD binding domain-containing protein [Verticillium dahliae VdLs.17]	molecular function: catalytic activity (GO:0003824);; molecular function: binding (GO:0005488)
gene5137	VDAG_04979	5.42576	400	4.91321	369	4.77902	379	10.748	809	11.0602	796	11.0517	777	1.79313e-26	1.07684	up	--	--	Cellular Component: integral component of membrane (GO:0016021);;	K06009|2.97e-15|tpf:TPHA_0A01580|K06009 yapsin 1/2 [EC:3.4.23.41] | (RefSeq) TPHA0A01580; hypothetical protein	MAPK signaling pathway - yeast (ko04011)	[O]	Posttranslational modification, protein turnover, chaperones	Eukaryotic aspartyl protease	Probable aspartic-type endopeptidase OPSB OS=Trichophyton verrucosum (strain HKI 0517) OX=663202 GN=OPSB PE=3 SV=1	O	Posttranslational modification, protein turnover, chaperones	secreted aspartic proteinase [Verticillium dahliae VdLs.17]	cellular component: cellular anatomical entity (GO:0110165)
gene7960	VDAG_08089	1.82015	60	1.8861	63	2.14559	76	4.57861	154	3.75646	121	4.20278	132	2.20594e-05	1.05891	up	--	--	--	--	--	--	--	--	--	--	--	uncharacterized protein VDAG_08089 [Verticillium dahliae VdLs.17]	--
gene4104	VDAG_03633	6.65226	426	6.39339	417	5.39417	371	12.6749	828	11.4646	716	15.4316	942	1.38657e-17	1.05717	up	[P]	Inorganic ion transport and metabolism	Molecular Function: arylsulfatase activity (GO:0004065);; Biological Process: phenol-containing compound metabolic process (GO:0018958);;	K01137|6.64e-247|psco:LY89DRAFT_682887|K01137 N-acetylglucosamine-6-sulfatase [EC:3.1.6.14] | (RefSeq) Arylsulphatase	Glycosaminoglycan degradation (ko00531)	[G]	Carbohydrate transport and metabolism	Sulfatase	--	G	Carbohydrate transport and metabolism	arylsulfatase [Verticillium dahliae VdLs.17]	molecular function: catalytic activity (GO:0003824);; biological process: metabolic process (GO:0008152);; biological process: cellular process (GO:0009987)
gene2663	VDAG_05410	6.89915	417	5.57314	343	7.77465	505	13.4114	827	13.9675	824	15.4882	893	9.49354e-19	1.03739	up	[I]	Lipid transport and metabolism	Molecular Function: hydrolase activity (GO:0016787);;	K01049|4.95e-243|bor:COCMIDRAFT_31696|K01049 acetylcholinesterase [EC:3.1.1.7] | (RefSeq) hypothetical protein	Glycerophospholipid metabolism (ko00564)	[T]	Signal transduction mechanisms	Carboxylesterase family	Probable secreted lipase ARB_02369 OS=Arthroderma benhamiae (strain ATCC MYA-4681 / CBS 112371) OX=663331 GN=ARB_02369 PE=1 SV=1	G	Carbohydrate transport and metabolism	lipase [Verticillium dahliae VdLs.17]	molecular function: catalytic activity (GO:0003824)
NewGene_75	--	11.1342	183	12.7671	214	10.7918	191	26.8423	450	23.9241	384	21.784	341	2.48415e-11	1.02114	up	--	--	--	--	--	--	--	EthD domain	--	S	Function unknown	hypothetical protein BJF96_g10211 [Verticillium dahliae]	--
gene3763	VDAG_02734	0.847269	36	1.18446	51	1.40069	64	2.45213	106	2.77237	114	1.98192	80	0.00115257	1.02062	up	--	--	--	--	--	--	--	--	--	--	--	uncharacterized protein VDAG_02734 [Verticillium dahliae VdLs.17]	--
gene2046	VDAG_00325	80.0384	2504	77.9198	2484	75.2399	2529	157.292	5026	158.984	4859	170.905	5103	1.49489e-98	1.02032	up	--	--	--	--	--	--	--	--	--	S	Function unknown	uncharacterized protein VDAG_00325 [Verticillium dahliae VdLs.17]	--
gene10261	VDAG_10437	10.7491	213	9.19565	186	11.2464	240	22.2331	450	21.2678	412	21.5503	408	2.83732e-13	1.01716	up	--	--	--	--	--	--	--	--	--	--	--	uncharacterized protein VDAG_10437 [Verticillium dahliae VdLs.17]	--
gene2984	VDAG_07855	53.6515	1063	59.5391	1202	61.1979	1303	119.441	2416	119.715	2316	122.217	2310	2.53176e-56	1.00783	up	[S]	Function unknown	Molecular Function: zinc ion binding (GO:0008270);; Biological Process: formaldehyde catabolic process (GO:0046294);; Molecular Function: S-(hydroxymethyl)glutathione synthase activity (GO:0051907);;	K03396|1.54e-138|vda:VDAG_07855|K03396 S-(hydroxymethyl)glutathione synthase [EC:4.4.1.22] | (RefSeq) glutathione-dependent formaldehyde-activating enzyme	Methane metabolism (ko00680);; Carbon metabolism (ko01200)	--	--	Glutathione-dependent formaldehyde-activating enzyme	Putative glutathione-dependent formaldehyde-activating enzyme OS=Verticillium alfalfae (strain VaMs.102 / ATCC MYA-4576 / FGSC 10136) OX=526221 GN=VDBG_01395 PE=3 SV=1	E	Amino acid transport and metabolism	glutathione-dependent formaldehyde-activating enzyme [Verticillium dahliae VdLs.17]	molecular function: binding (GO:0005488);; biological process: metabolic process (GO:0008152);; biological process: cellular process (GO:0009987);; biological process: response to stimulus (GO:0050896);; biological process: detoxification (GO:0098754);; molecular function: catalytic activity (GO:0003824)
gene7776	VDAG_03424	38.0407	329	39.6204	349	37.902	352	77.9747	688	86.5872	731	73.6922	608	3.39204e-19	1.00127	up	--	--	--	K07575|4.18e-30|maw:MAC_08290|K07575 malignant T-cell-amplified sequence | (RefSeq) PUA RNA binding domain protein, putative	--	--	--	Peptidase inhibitor I78 family	--	S	Function unknown	conserved hypothetical protein [Verticillium alfalfae VaMs.102]	--
