# Supplementary material for: VdSOX1 Negatively Regulates Verticillium dahliae Virulence via Enhancing Effector Expression and Suppressing Host Immune Responses
Source: J Fungi (Basel). 2025 Aug 1;11(8):576. doi: 10.3390/jof11080576 (PMC12387551; doi:10.3390/jof11080576)
Supplement: Supplementary file 1 [file jof-11-00576-s001.zip › Table S4 plant disease resistance-related genes.xlsx]

## Sheet: Disease resistance-related gene
	WRKY
Name	#ID	gene_name	V592-1_FPKM	V592-1_count	V592-2_FPKM	V592-2_count	V592-3_FPKM	V592-3_count	Vdsox-1_FPKM	Vdsox-1_count	Vdsox-2_FPKM	Vdsox-2_count	Vdsox-3_FPKM	Vdsox-3_count	FDR	log2FC	regulated	COG_class	COG_class_annotation	GO_annotation	KEGG_annotation	KEGG_pathway_annotation	KOG_class	KOG_class_annotation	Pfam_annotation	Swiss_Prot_annotation	eggNOG_class	eggNOG_class_annotation	NR_annotation	GO_second_level_annotation
WRKY41-1	GH_A08G1141.gene	GH_A08G1141	24.5063	909	25.7718	1159	15.1517	525	9.21799	327	12.6532	604	5.98839	216	0.000449104	-1.22882	down	--	--	Molecular Function: transcription regulatory region sequence-specific DNA binding (GO:0000976);; Molecular Function: DNA-binding transcription factor activity (GO:0003700);; Cellular Component: nucleus (GO:0005634);; Molecular Function: sequence-specific DNA binding (GO:0043565);;	K13459|3.5e-19|cqi:110711488|K13459 disease resistance protein RPS2 | (RefSeq) disease resistance protein At4g27190-like isoform X1	Plant-pathogen interaction (ko04626)	--	--	WRKY DNA -binding domain	Probable WRKY transcription factor 41 OS=Arabidopsis thaliana OX=3702 GN=WRKY41 PE=1 SV=2	K	Transcription	probable WRKY transcription factor 41 [Gossypium hirsutum]	molecular function: binding (GO:0005488);; molecular function: transcription regulator activity (GO:0140110);; cellular component: intracellular (GO:0005622);; cellular component: cellular anatomical entity (GO:0110165)
WRKY46-1	GH_D07G1505.gene	GH_D07G1505	10.146	356	9.67901	411	7.25706	238	3.65	122	5.13097	232	2.2206	76	0.000664198	-1.29401	down	--	--	Molecular Function: transcription regulatory region sequence-specific DNA binding (GO:0000976);; Molecular Function: DNA-binding transcription factor activity (GO:0003700);; Cellular Component: nucleus (GO:0005634);; Molecular Function: sequence-specific DNA binding (GO:0043565);;	K16225|1.1e-19|csat:104760397|K16225 probable WRKY transcription factor 52 | (RefSeq) disease resistance protein RRS1-like	Plant-pathogen interaction (ko04626)	--	--	WRKY DNA -binding domain	Probable WRKY transcription factor 46 OS=Arabidopsis thaliana OX=3702 GN=WRKY46 PE=1 SV=1	K	Transcription	PREDICTED: probable WRKY transcription factor 46 [Gossypium hirsutum]	molecular function: binding (GO:0005488);; molecular function: transcription regulator activity (GO:0140110);; cellular component: intracellular (GO:0005622);; cellular component: cellular anatomical entity (GO:0110165)
WRKY46-2	GH_D11G1027.gene	GH_D11G1027	7.11257	249	5.01581	213	4.2545	139	1.83945	62	3.01542	136	1.29801	44	0.00249058	-1.40066	down	--	--	Molecular Function: DNA-binding transcription factor activity (GO:0003700);; Cellular Component: nucleus (GO:0005634);; Molecular Function: sequence-specific DNA binding (GO:0043565);;	K13459|9.5e-19|bvg:104889681|K13459 disease resistance protein RPS2 | (RefSeq) disease resistance protein At4g27190	Plant-pathogen interaction (ko04626)	--	--	WRKY DNA -binding domain	Probable WRKY transcription factor 46 OS=Arabidopsis thaliana OX=3702 GN=WRKY46 PE=1 SV=1	K	Transcription	hypothetical protein E1A91_D11G108300v1 [Gossypium mustelinum]	molecular function: transcription regulator activity (GO:0140110);; cellular component: intracellular (GO:0005622);; cellular component: cellular anatomical entity (GO:0110165);; molecular function: binding (GO:0005488)
WRKY53-1	GH_D12G2563.gene	GH_D12G2563	5.06011	188	4.97666	224	3.24145	113	1.48816	53	2.12984	102	1.08829	40	0.000266025	-1.48198	down	--	--	Molecular Function: transcription regulatory region sequence-specific DNA binding (GO:0000976);; Molecular Function: DNA-binding transcription factor activity (GO:0003700);; Cellular Component: nucleus (GO:0005634);; Molecular Function: sequence-specific DNA binding (GO:0043565);;	K13459|3.8e-18|bvg:104889681|K13459 disease resistance protein RPS2 | (RefSeq) disease resistance protein At4g27190	Plant-pathogen interaction (ko04626)	--	--	WRKY DNA -binding domain	Probable WRKY transcription factor 53 OS=Arabidopsis thaliana OX=3702 GN=WRKY53 PE=1 SV=1	K	Transcription	probable WRKY transcription factor 53 [Gossypium hirsutum]	molecular function: binding (GO:0005488);; molecular function: transcription regulator activity (GO:0140110);; cellular component: intracellular (GO:0005622);; cellular component: cellular anatomical entity (GO:0110165)
WRKY40-1	GH_A05G0603.gene	GH_A05G0603	33.8353	1107	34.599	1373	26.3797	806	9.94914	311	15.3844	648	8.16003	260	1.06651e-08	-1.49942	down	--	--	Molecular Function: DNA-binding transcription factor activity (GO:0003700);; Cellular Component: nucleus (GO:0005634);; Molecular Function: sequence-specific DNA binding (GO:0043565);;	K18834|2.2e-17|cmax:111486465|K18834 WRKY transcription factor 1 | (RefSeq) WRKY transcription factor 1-like	Plant-pathogen interaction (ko04626)	--	--	WRKY DNA -binding domain	Probable WRKY transcription factor 40 OS=Arabidopsis thaliana OX=3702 GN=WRKY40 PE=1 SV=1	K	Transcription	PREDICTED: probable WRKY transcription factor 40 isoform X1 [Gossypium hirsutum]	molecular function: transcription regulator activity (GO:0140110);; cellular component: intracellular (GO:0005622);; cellular component: cellular anatomical entity (GO:0110165);; molecular function: binding (GO:0005488)
WRKY46-3	GH_A07G1503.gene	GH_A07G1503	30.0055	1051	27.2588	1157	21.9171	717	7.26038	243	12.2334	552	5.42868	185	3.89326e-08	-1.66315	down	--	--	Molecular Function: transcription regulatory region sequence-specific DNA binding (GO:0000976);; Molecular Function: DNA-binding transcription factor activity (GO:0003700);; Cellular Component: nucleus (GO:0005634);; Molecular Function: sequence-specific DNA binding (GO:0043565);;	K16225|4.3e-19|csat:104760397|K16225 probable WRKY transcription factor 52 | (RefSeq) disease resistance protein RRS1-like	Plant-pathogen interaction (ko04626)	--	--	WRKY DNA -binding domain	Probable WRKY transcription factor 46 OS=Arabidopsis thaliana OX=3702 GN=WRKY46 PE=1 SV=1	K	Transcription	PREDICTED: probable WRKY transcription factor 46 [Gossypium hirsutum]	molecular function: binding (GO:0005488);; molecular function: transcription regulator activity (GO:0140110);; cellular component: intracellular (GO:0005622);; cellular component: cellular anatomical entity (GO:0110165)
WRKY40-2	GH_D05G0600.gene	GH_D05G0600	27.5689	902	27.1762	1078	20.6097	630	6.94788	217	10.7388	453	4.91907	157	2.48035e-09	-1.73194	down	--	--	Molecular Function: DNA-binding transcription factor activity (GO:0003700);; Cellular Component: nucleus (GO:0005634);; Molecular Function: sequence-specific DNA binding (GO:0043565);;	K18834|1.3e-17|gab:108473528|K18834 WRKY transcription factor 1 | (RefSeq) WRKY transcription factor 1-like	Plant-pathogen interaction (ko04626)	--	--	WRKY DNA -binding domain	Probable WRKY transcription factor 40 OS=Arabidopsis thaliana OX=3702 GN=WRKY40 PE=1 SV=1	K	Transcription	WRKY transcription factor 24 [Gossypium hirsutum]	molecular function: transcription regulator activity (GO:0140110);; cellular component: intracellular (GO:0005622);; cellular component: cellular anatomical entity (GO:0110165);; molecular function: binding (GO:0005488)
WRKY41-2	GH_D08G1341.gene	GH_D08G1341	10.7155	398	11.8084	531	5.32636	185	2.04399	73	3.74592	179	1.80716	66	4.26209e-06	-1.85736	down	--	--	Molecular Function: DNA-binding transcription factor activity (GO:0003700);; Cellular Component: nucleus (GO:0005634);; Molecular Function: sequence-specific DNA binding (GO:0043565);;	K13459|1.0e-18|cqi:110711488|K13459 disease resistance protein RPS2 | (RefSeq) disease resistance protein At4g27190-like isoform X1	Plant-pathogen interaction (ko04626)	--	--	WRKY DNA -binding domain	Probable WRKY transcription factor 41 OS=Arabidopsis thaliana OX=3702 GN=WRKY41 PE=1 SV=2	K	Transcription	PREDICTED: probable WRKY transcription factor 41 [Gossypium raimondii]	molecular function: transcription regulator activity (GO:0140110);; cellular component: intracellular (GO:0005622);; cellular component: cellular anatomical entity (GO:0110165);; molecular function: binding (GO:0005488)
WRKY53-2	GH_A12G2543.gene	GH_A12G2543	3.20248	121	3.45992	159	2.50102	89	0.465851	17	1.33482	65	0.508995	19	0.000230907	-1.95906	down	--	--	Molecular Function: DNA-binding transcription factor activity (GO:0003700);; Cellular Component: nucleus (GO:0005634);; Molecular Function: sequence-specific DNA binding (GO:0043565);;	K13459|7.8e-19|cqi:110711488|K13459 disease resistance protein RPS2 | (RefSeq) disease resistance protein At4g27190-like isoform X1	Plant-pathogen interaction (ko04626)	--	--	WRKY DNA -binding domain	Probable WRKY transcription factor 53 OS=Arabidopsis thaliana OX=3702 GN=WRKY53 PE=1 SV=1	K	Transcription	probable WRKY transcription factor 53 [Gossypium hirsutum]	molecular function: transcription regulator activity (GO:0140110);; cellular component: intracellular (GO:0005622);; cellular component: cellular anatomical entity (GO:0110165);; molecular function: binding (GO:0005488)
	MYB
Swiss_Prot_annotation	#ID	gene_name	V592-1_FPKM	V592-1_count	V592-2_FPKM	V592-2_count	V592-3_FPKM	V592-3_count	Vdsox-1_FPKM	Vdsox-1_count	Vdsox-2_FPKM	Vdsox-2_count	Vdsox-3_FPKM	Vdsox-3_count	FDR	log2FC	regulated	COG_class	COG_class_annotation	GO_annotation	KEGG_annotation	KEGG_pathway_annotation	KOG_class	KOG_class_annotation	Pfam_annotation	Swiss_Prot_annotation	eggNOG_class	eggNOG_class_annotation	NR_annotation	GO_second_level_annotation
MYB14	GH_A07G1621.gene	GH_A07G1621	8.6722	250	12.4222	434	9.5046	256	4.30062	119	6.96988	258	3.98276	112	0.00974058	-1.00129	down	--	--	Molecular Function: DNA binding (GO:0003677);; Cellular Component: nucleus (GO:0005634);;	K09422|1.0e-159|gab:108481592|K09422 transcription factor MYB, plant | (RefSeq) myb-related protein Myb4-like	--	[K]	Transcription	Myb-like DNA-binding domain	Transcription factor MYB14 OS=Arabidopsis thaliana OX=3702 GN=MYB14 PE=2 SV=1	--	--	PREDICTED: myb-related protein Myb4-like [Gossypium arboreum]	molecular function: binding (GO:0005488);; cellular component: intracellular (GO:0005622);; cellular component: cellular anatomical entity (GO:0110165)
MYB39	GH_D08G1830.gene	GH_D08G1830	14.9526	511	20.5222	851	21.9969	702	9.54687	312	10.0926	444	4.82432	161	0.000342173	-1.23729	down	--	--	Molecular Function: DNA binding (GO:0003677);; Cellular Component: nucleus (GO:0005634);;	K09422|7.7e-191|ghi:107933566|K09422 transcription factor MYB, plant | (RefSeq) transcription factor MYB39-like	--	[K]	Transcription	Myb-like DNA-binding domain	Transcription factor MYB39 OS=Arabidopsis thaliana OX=3702 GN=MYB39 PE=1 SV=1	--	--	hypothetical protein ES332_D08G198400v1 [Gossypium tomentosum]	molecular function: binding (GO:0005488);; cellular component: intracellular (GO:0005622);; cellular component: cellular anatomical entity (GO:0110165)
MYB4	GH_A03G1845.gene	GH_A03G1845	7.1286	208	4.96747	176	3.25967	89	0.758491	22	1.97262	74	0.628754	18	9.52062e-05	-2.15466	down	--	--	Molecular Function: transcription regulatory region sequence-specific DNA binding (GO:0000976);; Molecular Function: DNA-binding transcription factor activity (GO:0003700);; Cellular Component: nucleus (GO:0005634);; Biological Process: cell differentiation (GO:0030154);; Molecular Function: sequence-specific DNA binding (GO:0043565);;	K09422|9.9e-155|ghi:107886679|K09422 transcription factor MYB, plant | (RefSeq) myb-related protein Myb4-like	--	[K]	Transcription	Myb-like DNA-binding domain	Transcription factor MYB4 OS=Oryza sativa subsp. japonica OX=39947 GN=MYB4 PE=2 SV=2	--	--	PREDICTED: myb-related protein Myb4-like [Gossypium hirsutum]	molecular function: binding (GO:0005488);; molecular function: transcription regulator activity (GO:0140110);; cellular component: intracellular (GO:0005622);; cellular component: cellular anatomical entity (GO:0110165);; biological process: cellular process (GO:0009987);; biological process: developmental process (GO:0032502)
MYB74-1	GH_A13G1465.gene	GH_A13G1465	2.45754	63	3.53255	109	1.71466	41	0.39404	10	0.982683	33	0.081387	3	0.00781059	-2.28926	down	--	--	Molecular Function: transcription regulatory region sequence-specific DNA binding (GO:0000976);; Molecular Function: DNA-binding transcription factor activity (GO:0003700);; Cellular Component: nucleus (GO:0005634);; Biological Process: cell differentiation (GO:0030154);; Molecular Function: sequence-specific DNA binding (GO:0043565);;	K09422|5.1e-131|ghi:107894735|K09422 transcription factor MYB, plant | (RefSeq) trichome differentiation protein GL1-like	--	[K]	Transcription	Myb-like DNA-binding domain	Transcription factor MYB74 OS=Arabidopsis thaliana OX=3702 GN=MYB74 PE=2 SV=1	K	Transcription	PREDICTED: trichome differentiation protein GL1-like [Gossypium hirsutum]	molecular function: binding (GO:0005488);; molecular function: transcription regulator activity (GO:0140110);; cellular component: intracellular (GO:0005622);; cellular component: cellular anatomical entity (GO:0110165);; biological process: cellular process (GO:0009987);; biological process: developmental process (GO:0032502)
MYB74-2	GH_D13G1410.gene	GH_D13G1410	3.03368	77	3.48955	108	2.11985	51	0.238686	6	0.672039	22	0.49212	13	3.07327e-06	-2.56663	down	--	--	Molecular Function: transcription regulatory region sequence-specific DNA binding (GO:0000976);; Molecular Function: DNA-binding transcription factor activity (GO:0003700);; Cellular Component: nucleus (GO:0005634);; Biological Process: cell differentiation (GO:0030154);; Molecular Function: sequence-specific DNA binding (GO:0043565);;	K09422|1.0e-139|ghi:107919175|K09422 transcription factor MYB, plant | (RefSeq) transcription factor WER-like	--	[K]	Transcription	Myb-like DNA-binding domain	Transcription factor MYB74 OS=Arabidopsis thaliana OX=3702 GN=MYB74 PE=2 SV=1	K	Transcription	PREDICTED: transcription factor WER-like [Gossypium hirsutum]	molecular function: binding (GO:0005488);; molecular function: transcription regulator activity (GO:0140110);; cellular component: intracellular (GO:0005622);; cellular component: cellular anatomical entity (GO:0110165);; biological process: cellular process (GO:0009987);; biological process: developmental process (GO:0032502)
	抗病蛋白
Swiss_Prot_annotation	#ID	gene_name	V592-1_FPKM	V592-1_count	V592-2_FPKM	V592-2_count	V592-3_FPKM	V592-3_count	Vdsox-1_FPKM	Vdsox-1_count	Vdsox-2_FPKM	Vdsox-2_count	Vdsox-3_FPKM	Vdsox-3_count	FDR	log2FC	regulated	COG_class	COG_class_annotation	GO_annotation	KEGG_annotation	KEGG_pathway_annotation	KOG_class	KOG_class_annotation	Pfam_annotation	Swiss_Prot_annotation	eggNOG_class	eggNOG_class_annotation	NR_annotation	GO_second_level_annotation
NLR-1	GH_D10G2540.gene	GH_D10G2540	0.246808	54	0.232464	62	0.23808	49	1.60571	333	0.94346	264	1.75145	370	6.07297e-18	2.54986	up	[K]	Transcription	Molecular Function: ADP binding (GO:0043531);;	K13459|9.4e-125|vvi:104880791|K13459 disease resistance protein RPS2 | (RefSeq) probable disease resistance protein At4g27220	Plant-pathogen interaction (ko04626)	[T]	Signal transduction mechanisms	NB-ARC domain	Disease resistance protein At4g27190 OS=Arabidopsis thaliana OX=3702 GN=At4g27190 PE=2 SV=1	T	Signal transduction mechanisms	hypothetical protein ES319_D10G262600v1 [Gossypium barbadense]	molecular function: binding (GO:0005488)
NLR-2	GH_A04G0399.gene	GH_A04G0399	0.188967	23	0.145847	21	0.128861	15	0.734358	82	0.430649	65	0.429589	49	0.00504237	1.71411	up	--	--	Molecular Function: ADP binding (GO:0043531);;	K13459|9.1e-74|pda:103716817|K13459 disease resistance protein RPS2 | (RefSeq) probable disease resistance protein At4g27220	Plant-pathogen interaction (ko04626)	[T]	Signal transduction mechanisms	NB-ARC domain	Disease resistance protein At4g27190 OS=Arabidopsis thaliana OX=3702 GN=At4g27190 PE=2 SV=1	T	Signal transduction mechanisms	hypothetical protein ES319_D05G378900v1 [Gossypium barbadense]	molecular function: binding (GO:0005488)
NLR-3	GH_D10G2542.gene	GH_D10G2542	2.38987	491	3.13381	779	3.42012	655	1.56736	307	1.57423	416	0.584736	117	0.00318382	-1.26843	down	[K]	Transcription	Molecular Function: nucleic acid binding (GO:0003676);; Molecular Function: zinc ion binding (GO:0008270);; Biological Process: DNA integration (GO:0015074);;	K03006|3.6e-102|adu:107466525|K03006 DNA-directed RNA polymerase II subunit RPB1 [EC:2.7.7.6] | (RefSeq) LOW QUALITY PROTEIN: DNA-directed RNA polymerase II subunit 1-like	RNA polymerase (ko03020)	[R]	General function prediction only	NB-ARC domain	Retrovirus-related Pol polyprotein from transposon TNT 1-94 OS=Nicotiana tabacum OX=4097 PE=2 SV=1	T	Signal transduction mechanisms	transposable element gene [Prunus dulcis]	molecular function: binding (GO:0005488);; biological process: metabolic process (GO:0008152);; biological process: cellular process (GO:0009987)
NLR-4	GH_A01G0189.gene	GH_A01G0189	8.25551	756	8.67659	963	8.33836	713	2.52113	221	3.98841	470	1.85261	165	1.73616e-08	-1.59343	down	--	--	Molecular Function: ADP binding (GO:0043531);;	K13459|0.0e+00|ghi:107961056|K13459 disease resistance protein RPS2 | (RefSeq) probable disease resistance protein At1g12280	Plant-pathogen interaction (ko04626)	[T]	Signal transduction mechanisms	NB-ARC domain	Probable disease resistance protein At5g63020 OS=Arabidopsis thaliana OX=3702 GN=At5g63020 PE=2 SV=2	T	Signal transduction mechanisms	PREDICTED: probable disease resistance protein At1g12280 [Gossypium hirsutum]	molecular function: binding (GO:0005488)
	AP2乙烯响应结合因子
Swiss_Prot_annotation	#ID	gene_name	V592-1_FPKM	V592-1_count	V592-2_FPKM	V592-2_count	V592-3_FPKM	V592-3_count	Vdsox-1_FPKM	Vdsox-1_count	Vdsox-2_FPKM	Vdsox-2_count	Vdsox-3_FPKM	Vdsox-3_count	FDR	log2FC	regulated	COG_class	COG_class_annotation	GO_annotation	KEGG_annotation	KEGG_pathway_annotation	KOG_class	KOG_class_annotation	Pfam_annotation	Swiss_Prot_annotation	eggNOG_class	eggNOG_class_annotation	NR_annotation	GO_second_level_annotation
TINY	GH_D10G1125.gene	GH_D10G1125	9.44196	181	7.51308	174	8.48433	152	4.54091	83	3.75702	93	3.44387	64	0.000584845	-1.12553	down	--	--	Molecular Function: DNA binding (GO:0003677);; Molecular Function: DNA-binding transcription factor activity (GO:0003700);; Cellular Component: nucleus (GO:0005634);;	K09286|4.1e-101|ghi:107914394|K09286 EREBP-like factor | (RefSeq) ethylene-responsive transcription factor TINY-like	--	--	--	AP2 domain	Ethylene-responsive transcription factor TINY OS=Arabidopsis thaliana OX=3702 GN=TINY PE=2 SV=1	K	Transcription	C-repeat binding factor 11 [Gossypium hirsutum]	molecular function: binding (GO:0005488);; molecular function: transcription regulator activity (GO:0140110);; cellular component: intracellular (GO:0005622);; cellular component: cellular anatomical entity (GO:0110165)
ERF4-1	GH_D10G0304.gene	GH_D10G0304	44.1369	1127	61.7106	1910	44.7683	1068	20.8921	509	31.9134	1049	14.7687	366	0.000420677	-1.1573	down	--	--	Molecular Function: DNA binding (GO:0003677);; Molecular Function: DNA-binding transcription factor activity (GO:0003700);; Cellular Component: nucleus (GO:0005634);;	K09286|1.2e-132|ghi:107941067|K09286 EREBP-like factor | (RefSeq) ethylene-responsive transcription factor 4-like	--	--	--	AP2 domain	Ethylene-responsive transcription factor 4 OS=Nicotiana sylvestris OX=4096 GN=ERF4 PE=2 SV=1	K	Transcription	PREDICTED: ethylene-responsive transcription factor 4-like [Gossypium raimondii]	molecular function: binding (GO:0005488);; molecular function: transcription regulator activity (GO:0140110);; cellular component: intracellular (GO:0005622);; cellular component: cellular anatomical entity (GO:0110165)
ERF119	GH_D13G0694.gene	GH_D13G0694	6.65675	243	8.77046	387	5.96446	203	2.32533	81	3.25766	153	2.69247	96	1.89439e-06	-1.36813	down	--	--	Molecular Function: DNA binding (GO:0003677);; Molecular Function: DNA-binding transcription factor activity (GO:0003700);; Cellular Component: nucleus (GO:0005634);;	K13434|9.2e-17|qsu:112024624|K13434 pathogenesis-related genes transcriptional activator PTI6 | (RefSeq) pathogenesis-related genes transcriptional activator PTI6-like	Plant-pathogen interaction (ko04626)	--	--	AP2 domain	Ethylene-responsive transcription factor ERF119 OS=Arabidopsis thaliana OX=3702 GN=ERF119 PE=1 SV=1	K	Transcription	PREDICTED: ethylene-responsive transcription factor ERF119-like [Gossypium hirsutum]	molecular function: binding (GO:0005488);; molecular function: transcription regulator activity (GO:0140110);; cellular component: intracellular (GO:0005622);; cellular component: cellular anatomical entity (GO:0110165)
ERF4-2	GH_A06G1399.gene	GH_A06G1399	79.6695	1901	92.6672	2681	81.2676	1811	23.6782	540	36.8025	1130	14.8804	345	2.12234e-09	-1.75121	down	--	--	Molecular Function: DNA binding (GO:0003677);; Molecular Function: DNA-binding transcription factor activity (GO:0003700);; Cellular Component: nucleus (GO:0005634);;	K09286|3.4e-129|ghi:107961750|K09286 EREBP-like factor | (RefSeq) ethylene-responsive transcription factor 4-like	--	--	--	AP2 domain	Ethylene-responsive transcription factor 4 OS=Nicotiana sylvestris OX=4096 GN=ERF4 PE=2 SV=1	K	Transcription	PREDICTED: ethylene-responsive transcription factor 4-like [Gossypium hirsutum]	molecular function: binding (GO:0005488);; molecular function: transcription regulator activity (GO:0140110);; cellular component: intracellular (GO:0005622);; cellular component: cellular anatomical entity (GO:0110165)
ERF8	GH_A13G1729.gene	GH_A13G1729	4.00737	70	7.29291	154	6.36116	104	1.48641	25	2.65403	60	0.914639	16	0.00222307	-1.77579	down	--	--	Molecular Function: DNA binding (GO:0003677);; Molecular Function: DNA-binding transcription factor activity (GO:0003700);; Cellular Component: nucleus (GO:0005634);;	K09286|6.7e-90|ghi:107895260|K09286 EREBP-like factor | (RefSeq) ethylene-responsive transcription factor 4-like	--	--	--	AP2 domain	Ethylene-responsive transcription factor 8 OS=Arabidopsis thaliana OX=3702 GN=ERF8 PE=1 SV=1	K	Transcription	PREDICTED: ethylene-responsive transcription factor 4-like [Gossypium hirsutum]	molecular function: binding (GO:0005488);; molecular function: transcription regulator activity (GO:0140110);; cellular component: intracellular (GO:0005622);; cellular component: cellular anatomical entity (GO:0110165)
CRF2	GH_A09G2066.gene	GH_A09G2066	4.77643	169	4.91913	210	4.73873	156	1.46941	50	1.6263	74	0.888797	31	1.51517e-08	-1.84329	down	--	--	Molecular Function: DNA binding (GO:0003677);; Molecular Function: DNA-binding transcription factor activity (GO:0003700);; Cellular Component: nucleus (GO:0005634);;	K13434|4.3e-35|tcc:18591101|K13434 pathogenesis-related genes transcriptional activator PTI6 | (RefSeq) pathogenesis-related genes transcriptional activator PTI6	Plant-pathogen interaction (ko04626)	--	--	AP2 domain	Ethylene-responsive transcription factor CRF2 OS=Arabidopsis thaliana OX=3702 GN=CRF2 PE=1 SV=1	K	Transcription	PREDICTED: ethylene-responsive transcription factor CRF1-like [Gossypium hirsutum]	molecular function: binding (GO:0005488);; molecular function: transcription regulator activity (GO:0140110);; cellular component: intracellular (GO:0005622);; cellular component: cellular anatomical entity (GO:0110165)
DREB1D	GH_D12G2833.gene	GH_D12G2833	4.88034	111	8.35821	230	6.20615	132	0.974585	22	1.883	55	0.537717	12	3.03885e-07	-2.47952	down	--	--	Molecular Function: DNA binding (GO:0003677);; Molecular Function: DNA-binding transcription factor activity (GO:0003700);; Cellular Component: nucleus (GO:0005634);;	K09286|1.3e-64|nta:107775685|K09286 EREBP-like factor | (RefSeq) dehydration-responsive element-binding protein 1B-like	--	--	--	AP2 domain	Dehydration-responsive element-binding protein 1D OS=Arabidopsis thaliana OX=3702 GN=DREB1D PE=2 SV=1	K	Transcription	hypothetical protein ES288_D12G304600v1 [Gossypium darwinii]	molecular function: binding (GO:0005488);; molecular function: transcription regulator activity (GO:0140110);; cellular component: intracellular (GO:0005622);; cellular component: cellular anatomical entity (GO:0110165)
ERF017	GH_A06G0886.gene	GH_A06G0886	2.15472	51	3.36644	97	3.09668	69	0.415669	10	0.695417	22	0	0	0.000528515	-2.85916	down	--	--	Molecular Function: DNA binding (GO:0003677);; Molecular Function: DNA-binding transcription factor activity (GO:0003700);; Cellular Component: nucleus (GO:0005634);;	K09286|2.8e-22|ppp:112289375|K09286 EREBP-like factor | (RefSeq) ethylene-responsive transcription factor TINY-like	--	--	--	AP2 domain	Ethylene-responsive transcription factor ERF017 OS=Arabidopsis thaliana OX=3702 GN=ERF017 PE=2 SV=1	K	Transcription	ethylene-responsive transcription factor ERF017-like [Gossypium hirsutum]	molecular function: binding (GO:0005488);; molecular function: transcription regulator activity (GO:0140110);; cellular component: intracellular (GO:0005622);; cellular component: cellular anatomical entity (GO:0110165)
ERF026	GH_A11G0087.gene	GH_A11G0087	6.13674	146	7.54647	217	6.7103	149	0.586935	14	0.945263	29	0.342686	8	2.15293e-18	-3.38631	down	--	--	Molecular Function: DNA binding (GO:0003677);; Molecular Function: DNA-binding transcription factor activity (GO:0003700);; Cellular Component: nucleus (GO:0005634);;	K09286|6.4e-27|nau:109232778|K09286 EREBP-like factor | (RefSeq) dehydration-responsive element-binding protein 1B-like	--	--	--	AP2 domain	Ethylene-responsive transcription factor ERF026 OS=Arabidopsis thaliana OX=3702 GN=ERF026 PE=2 SV=1	K	Transcription	hypothetical protein E1A91_A11G010200v1 [Gossypium mustelinum]	molecular function: binding (GO:0005488);; molecular function: transcription regulator activity (GO:0140110);; cellular component: intracellular (GO:0005622);; cellular component: cellular anatomical entity (GO:0110165)
ERF109	GH_A12G0227.gene	GH_A12G0227	3.94604	115	4.8025	170	2.58652	71	0.335986	10	0.571066	22	0.093569	3	3.68561e-10	-3.3933	down	--	--	Molecular Function: DNA binding (GO:0003677);; Molecular Function: DNA-binding transcription factor activity (GO:0003700);; Cellular Component: nucleus (GO:0005634);;	K09286|1.4e-23|gab:108468853|K09286 EREBP-like factor | (RefSeq) ethylene-responsive transcription factor ERF073-like	--	--	--	AP2 domain	Ethylene-responsive transcription factor ERF109 OS=Arabidopsis thaliana OX=3702 GN=ERF109 PE=1 SV=1	K	Transcription	ethylene-responsive transcription factor ERF109-like [Gossypium hirsutum]	molecular function: binding (GO:0005488);; molecular function: transcription regulator activity (GO:0140110);; cellular component: intracellular (GO:0005622);; cellular component: cellular anatomical entity (GO:0110165)
